# Supplementary material for: Moistube irrigation fouling due to anaerobic filtered effluent (AF) and horizontal flow constructed wetland (HFCW) effluent
Source: Sci Rep. 2021 Mar 29;11:7124. doi: 10.1038/s41598-021-86737-7 (PMC8007708; doi:10.1038/s41598-021-86737-7)
Supplement: Supplementary file 1 — Supplementary Information 1. [file 41598_2021_86737_MOESM1_ESM.xlsx]

## Sheet: AF
Beaker (g)	4.9		Pressure	3,5m
Petri-lid	7.3		Q (m3/min	5.18216e-06
Petri-base	7.6		Membrane area	0.104259
Diameter	0.0032
Date + Temp	Time	Laterals					MASS (g)			Total Mass	MASS (Kg)			Total Mass (Kg)	FLOW RATE (Kg/min)			Total Flow Rate (Kg/min)	Q (m3/min)				Q (m3/min)	Q (l/min)	Q (l/min/m)	Q (ml/min/m)	Mass Flow Ave	Qave (m3/min)	Qave (l/min)	Qave (l/min/m)	Qave (ml/min/m)	Permeate Flux (J)	ln J
		L1	L2	L3	L4		L2	L3	L4		L2	L3	L4		L2	L3	L4		L2	L3	L4
21 Sept +	15	16.4	22.3	18.6	16.8		17.4	13.7	11.9	43	0.0174	0.0137	0.0119	0.043	0.00116	0.000913333	0.000793333	0.00286667	1.16e-06	9.13333e-07	7.93333e-07		2.86667e-06	0.00286667	0.00573333	5.73333	0.000955556	9.55556e-07	0.000955556	0.00191111	1.91111	6.11014e-07	-14.3081
	30	25.9	21.6	19.9	19.3		16.7	15	14.4	46.1	0.0167	0.015	0.0144	0.0461	0.00111333	0.001	0.00096	0.00307333	1.11333e-06	1e-06	9.6e-07		3.07333e-06	0.00307333	0.00614667	6.14667	0.00102444	1.02444e-06	0.00102444	0.00204889	2.04889	6.55064e-07	-14.2385
	45	25.5	24.2	19	19.5		19.3	14.1	14.6	48	0.0193	0.0141	0.0146	0.048	0.00128667	0.00094	0.000973333	0.0032	1.28667e-06	9.4e-07	9.73333e-07		3.2e-06	0.0032	0.0064	6.4	0.00106667	1.06667e-06	0.00106667	0.00213333	2.13333	6.82062e-07	-14.1981
	60	22.8	23.8	18.6	16.9		18.9	13.7	12	44.6	0.0189	0.0137	0.012	0.0446	0.00126	0.000913333	0.0008	0.00297333	1.26e-06	9.13333e-07	8e-07		2.97333e-06	0.00297333	0.00594667	5.94667	0.000991111	9.91111e-07	0.000991111	0.00198222	1.98222	6.33749e-07	-14.2716
	75	18.5	27.8	16	17.5		22.9	11.1	12.6	46.6	0.0229	0.0111	0.0126	0.0466	0.00152667	0.00074	0.00084	0.00310667	1.52667e-06	7.4e-07	8.4e-07		3.10667e-06	0.00310667	0.00621333	6.21333	0.00103556	1.03556e-06	0.00103556	0.00207111	2.07111	6.62169e-07	-14.2277
	90	18.9	26.9	19	15		22	14.1	10.1	46.2	0.022	0.0141	0.0101	0.0462	0.00146667	0.00094	0.000673333	0.00308	1.46667e-06	9.4e-07	6.73333e-07		3.08e-06	0.00308	0.00616	6.16	0.00102667	1.02667e-06	0.00102667	0.00205333	2.05333	6.56485e-07	-14.2364
	105	17.5	26.8	19.1	17.4		21.9	14.2	12.5	48.6	0.0219	0.0142	0.0125	0.0486	0.00146	0.000946667	0.000833333	0.00324	1.46e-06	9.46667e-07	8.33333e-07		3.24e-06	0.00324	0.00648	6.48	0.00108	1.08e-06	0.00108	0.00216	2.16	6.90588e-07	-14.1857
	120	17.2	28.1	19.8	19		23.2	14.9	14.1	52.2	0.0232	0.0149	0.0141	0.0522	0.00154667	0.000993333	0.00094	0.00348	1.54667e-06	9.93333e-07	9.4e-07		3.48e-06	0.00348	0.00696	6.96	0.00116	1.16e-06	0.00116	0.00232	2.32	7.41743e-07	-14.1143
	135	16.3	26.4	18.6	16.8		21.5	13.7	11.9	47.1	0.0215	0.0137	0.0119	0.0471	0.00143333	0.000913333	0.000793333	0.00314	1.43333e-06	9.13333e-07	7.93333e-07		3.14e-06	0.00314	0.00628	6.28	0.00104667	1.04667e-06	0.00104667	0.00209333	2.09333	6.69273e-07	-14.2171
	150	17.1	27.3	19.6	18.5		22.4	14.7	13.6	50.7	0.0224	0.0147	0.0136	0.0507	0.00149333	0.00098	0.000906667	0.00338	1.49333e-06	9.8e-07	9.06667e-07		3.38e-06	0.00338	0.00676	6.76	0.00112667	1.12667e-06	0.00112667	0.00225333	2.25333	7.20428e-07	-14.1434
	165	16.3	25.8	18.9	9.6		20.9	14	4.7	39.6	0.0209	0.014	0.0047	0.0396	0.00139333	0.000933333	0.000313333	0.00264	1.39333e-06	9.33333e-07	3.13333e-07		2.64e-06	0.00264	0.00528	5.28	0.00088	8.8e-07	0.00088	0.00176	1.76	5.62701e-07	-14.3905
	180	17	26.4	18.7	13.9		21.5	13.8	9	44.3	0.0215	0.0138	0.009	0.0443	0.00143333	0.00092	0.0006	0.00295333	1.43333e-06	9.2e-07	6e-07		2.95333e-06	0.00295333	0.00590667	5.90667	0.000984444	9.84444e-07	0.000984444	0.00196889	1.96889	6.29486e-07	-14.2784
	195	17.2	26.3	18.9	14.1		21.4	14	9.2	44.6	0.0214	0.014	0.0092	0.0446	0.00142667	0.000933333	0.000613333	0.00297333	1.42667e-06	9.33333e-07	6.13333e-07		2.97333e-06	0.00297333	0.00594667	5.94667	0.000991111	9.91111e-07	0.000991111	0.00198222	1.98222	6.33749e-07	-14.2716
	210	17.1	25.8	18.6	13.1		20.9	13.7	8.2	42.8	0.0209	0.0137	0.0082	0.0428	0.00139333	0.000913333	0.000546667	0.00285333	1.39333e-06	9.13333e-07	5.46667e-07		2.85333e-06	0.00285333	0.00570667	5.70667	0.000951111	9.51111e-07	0.000951111	0.00190222	1.90222	6.08172e-07	-14.3128
	225	17.5	27.2	19.5	14.3		22.3	14.6	9.4	46.3	0.0223	0.0146	0.0094	0.0463	0.00148667	0.000973333	0.000626667	0.00308667	1.48667e-06	9.73333e-07	6.26667e-07		3.08667e-06	0.00308667	0.00617333	6.17333	0.00102889	1.02889e-06	0.00102889	0.00205778	2.05778	6.57906e-07	-14.2342
	240	16.3	24.2	18.8	13.7		19.3	13.9	8.8	42	0.0193	0.0139	0.0088	0.042	0.00128667	0.000926667	0.000586667	0.0028	1.28667e-06	9.26667e-07	5.86667e-07		2.8e-06	0.0028	0.0056	5.6	0.000933333	9.33333e-07	0.000933333	0.00186667	1.86667	5.96804e-07	-14.3317
	255	16.7	25.2	19.7	13.7		20.3	14.8	8.8	43.9	0.0203	0.0148	0.0088	0.0439	0.00135333	0.000986667	0.000586667	0.00292667	1.35333e-06	9.86667e-07	5.86667e-07		2.92667e-06	0.00292667	0.00585333	5.85333	0.000975556	9.75556e-07	0.000975556	0.00195111	1.95111	6.23803e-07	-14.2874
25 Sept + 12 Degrees	270	8.4	9.4	8.7	9.8		4.5	3.8	4.9	13.2	0.0045	0.0038	0.0049	0.0132	0.0003	0.000253333	0.000326667	0.00088	3e-07	2.53333e-07	3.26667e-07		8.8e-07	0.00088	0.00176	1.76	0.000293333	2.93333e-07	0.000293333	0.000586667	0.586667	1.87567e-07	-15.4891
	285	9	9.9	8.9	8.2		5	4	3.3	12.3	0.005	0.004	0.0033	0.0123	0.000333333	0.000266667	0.00022	0.00082	3.33333e-07	2.66667e-07	2.2e-07		8.2e-07	0.00082	0.00164	1.64	0.000273333	2.73333e-07	0.000273333	0.000546667	0.546667	1.74778e-07	-15.5597
	300	9.5	10.4	9.2	9.4		5.5	4.3	4.5	14.3	0.0055	0.0043	0.0045	0.0143	0.000366667	0.000286667	0.0003	0.000953333	3.66667e-07	2.86667e-07	3e-07		9.53333e-07	0.000953333	0.00190667	1.90667	0.000317778	3.17778e-07	0.000317778	0.000635556	0.635556	2.03198e-07	-15.4091
	315	9.3	10.5	9.1	9.5		5.6	4.2	4.6	14.4	0.0056	0.0042	0.0046	0.0144	0.000373333	0.00028	0.000306667	0.00096	3.73333e-07	2.8e-07	3.06667e-07		9.6e-07	0.00096	0.00192	1.92	0.00032	3.2e-07	0.00032	0.00064	0.64	2.04619e-07	-15.4021
	330	9.6	11.2	9.7	9		6.3	4.8	4.1	15.2	0.0063	0.0048	0.0041	0.0152	0.00042	0.00032	0.000273333	0.00101333	4.2e-07	3.2e-07	2.73333e-07		1.01333e-06	0.00101333	0.00202667	2.02667	0.000337778	3.37778e-07	0.000337778	0.000675556	0.675556	2.15986e-07	-15.3481
	345	9.2	10.9	9.9	9.4		6	5	4.5	15.5	0.006	0.005	0.0045	0.0155	0.0004	0.000333333	0.0003	0.00103333	4e-07	3.33333e-07	3e-07		1.03333e-06	0.00103333	0.00206667	2.06667	0.000344444	3.44444e-07	0.000344444	0.000688889	0.688889	2.20249e-07	-15.3285
	360	9.7	10.9	9.8	9.6		6	4.9	4.7	15.6	0.006	0.0049	0.0047	0.0156	0.0004	0.000326667	0.000313333	0.00104	4e-07	3.26667e-07	3.13333e-07		1.04e-06	0.00104	0.00208	2.08	0.000346667	3.46667e-07	0.000346667	0.000693333	0.693333	2.2167e-07	-15.3221
	375	9.9	11.1	10.3	9.9		6.2	5.4	5	16.6	0.0062	0.0054	0.005	0.0166	0.000413333	0.00036	0.000333333	0.00110667	4.13333e-07	3.6e-07	3.33333e-07		1.10667e-06	0.00110667	0.00221333	2.21333	0.000368889	3.68889e-07	0.000368889	0.000737778	0.737778	2.3588e-07	-15.2599
	390	10.1	11.3	10.3	10.1		6.4	5.4	5.2	17	0.0064	0.0054	0.0052	0.017	0.000426667	0.00036	0.000346667	0.00113333	4.26667e-07	3.6e-07	3.46667e-07		1.13333e-06	0.00113333	0.00226667	2.26667	0.000377778	3.77778e-07	0.000377778	0.000755556	0.755556	2.41564e-07	-15.2361
	405	9.8	11.1	10	10.1		6.2	5.1	5.2	16.5	0.0062	0.0051	0.0052	0.0165	0.000413333	0.00034	0.000346667	0.0011	4.13333e-07	3.4e-07	3.46667e-07		1.1e-06	0.0011	0.0022	2.2	0.000366667	3.66667e-07	0.000366667	0.000733333	0.733333	2.34459e-07	-15.266
	420	9.8	10.9	10.2	9.3		6	5.3	4.4	15.7	0.006	0.0053	0.0044	0.0157	0.0004	0.000353333	0.000293333	0.00104667	4e-07	3.53333e-07	2.93333e-07		1.04667e-06	0.00104667	0.00209333	2.09333	0.000348889	3.48889e-07	0.000348889	0.000697778	0.697778	2.23091e-07	-15.3157
	435	10.1	11.2	10.3	13.9		6.3	5.4	9	20.7	0.0063	0.0054	0.009	0.0207	0.00042	0.00036	0.0006	0.00138	4.2e-07	3.6e-07	6e-07		1.38e-06	0.00138	0.00276	2.76	0.00046	4.6e-07	0.00046	0.00092	0.92	2.94139e-07	-15.0392
	450	9.9	11.4	10.9	9.2		6.5	6	4.3	16.8	0.0065	0.006	0.0043	0.0168	0.000433333	0.0004	0.000286667	0.00112	4.33333e-07	4e-07	2.86667e-07		1.12e-06	0.00112	0.00224	2.24	0.000373333	3.73333e-07	0.000373333	0.000746667	0.746667	2.38722e-07	-15.248
	465	10.9	13	11.2	11.2		8.1	6.3	6.3	20.7	0.0081	0.0063	0.0063	0.0207	0.00054	0.00042	0.00042	0.00138	5.4e-07	4.2e-07	4.2e-07		1.38e-06	0.00138	0.00276	2.76	0.00046	4.6e-07	0.00046	0.00092	0.92	2.94139e-07	-15.0392
	480	10.3	11.9	10.9	10.7		7	6	5.8	18.8	0.007	0.006	0.0058	0.0188	0.000466667	0.0004	0.000386667	0.00125333	4.66667e-07	4e-07	3.86667e-07		1.25333e-06	0.00125333	0.00250667	2.50667	0.000417778	4.17778e-07	0.000417778	0.000835556	0.835556	2.67141e-07	-15.1355
	495	10.3	11.9	10.7	10.6		7	5.8	5.7	18.5	0.007	0.0058	0.0057	0.0185	0.000466667	0.000386667	0.00038	0.00123333	4.66667e-07	3.86667e-07	3.8e-07		1.23333e-06	0.00123333	0.00246667	2.46667	0.000411111	4.11111e-07	0.000411111	0.000822222	0.822222	2.62878e-07	-15.1516
	510	9.2	12.2	10.9	10.9		7.3	6	6	19.3	0.0073	0.006	0.006	0.0193	0.000486667	0.0004	0.0004	0.00128667	4.86667e-07	4e-07	4e-07		1.28667e-06	0.00128667	0.00257333	2.57333	0.000428889	4.28889e-07	0.000428889	0.000857778	0.857778	2.74246e-07	-15.1092
27 Sept + 15 Deg | WL =0,7m	525	x	13.9	10	9		9	5.1	4.1	18.2	0.009	0.0051	0.0041	0.0182	0.0006	0.00034	0.000273333	0.00121333	6e-07	3.4e-07	2.73333e-07		1.21333e-06	0.00121333	0.00242667	2.42667	0.000404444	4.04444e-07	0.000404444	0.000808889	0.808889	2.58615e-07	-15.1679
	540	51.3	13.1	11.5	10.8		8.2	6.6	5.9	20.7	0.0082	0.0066	0.0059	0.0207	0.000546667	0.00044	0.000393333	0.00138	5.46667e-07	4.4e-07	3.93333e-07		1.38e-06	0.00138	0.00276	2.76	0.00046	4.6e-07	0.00046	0.00092	0.92	2.94139e-07	-15.0392
	555	15.5	13.1	11.4	9.9		8.2	6.5	5	19.7	0.0082	0.0065	0.005	0.0197	0.000546667	0.000433333	0.000333333	0.00131333	5.46667e-07	4.33333e-07	3.33333e-07		1.31333e-06	0.00131333	0.00262667	2.62667	0.000437778	4.37778e-07	0.000437778	0.000875556	0.875556	2.7993e-07	-15.0887
	570	x	14.2	11	7		9.3	6.1	2.1	17.5	0.0093	0.0061	0.0021	0.0175	0.00062	0.000406667	0.00014	0.00116667	6.2e-07	4.06667e-07	1.4e-07		1.16667e-06	0.00116667	0.00233333	2.33333	0.000388889	3.88889e-07	0.000388889	0.000777778	0.777778	2.48668e-07	-15.2071
	585	x	14.4	11.6	11.3		9.5	6.7	6.4	22.6	0.0095	0.0067	0.0064	0.0226	0.000633333	0.000446667	0.000426667	0.00150667	6.33333e-07	4.46667e-07	4.26667e-07		1.50667e-06	0.00150667	0.00301333	3.01333	0.000502222	5.02222e-07	0.000502222	0.00100444	1.00444	3.21138e-07	-14.9514
	600	6	14.1	11.6	11.7		9.2	6.7	6.8	22.7	0.0092	0.0067	0.0068	0.0227	0.000613333	0.000446667	0.000453333	0.00151333	6.13333e-07	4.46667e-07	4.53333e-07		1.51333e-06	0.00151333	0.00302667	3.02667	0.000504444	5.04444e-07	0.000504444	0.00100889	1.00889	3.22559e-07	-14.947
	615	8.1	14.1	11.5	11.5		9.2	6.6	6.6	22.4	0.0092	0.0066	0.0066	0.0224	0.000613333	0.00044	0.00044	0.00149333	6.13333e-07	4.4e-07	4.4e-07		1.49333e-06	0.00149333	0.00298667	2.98667	0.000497778	4.97778e-07	0.000497778	0.000995556	0.995556	3.18296e-07	-14.9603
	630	x	14.6	12.3	9.7		9.7	7.4	4.8	21.9	0.0097	0.0074	0.0048	0.0219	0.000646667	0.000493333	0.00032	0.00146	6.46667e-07	4.93333e-07	3.2e-07		1.46e-06	0.00146	0.00292	2.92	0.000486667	4.86667e-07	0.000486667	0.000973333	0.973333	3.11191e-07	-14.9829
	645	x	13.7	11.9	9.4		8.8	7	4.5	20.3	0.0088	0.007	0.0045	0.0203	0.000586667	0.000466667	0.0003	0.00135333	5.86667e-07	4.66667e-07	3e-07		1.35333e-06	0.00135333	0.00270667	2.70667	0.000451111	4.51111e-07	0.000451111	0.000902222	0.902222	2.88455e-07	-15.0587
WL = 0,68m	660	10.9	11.7	12.2	10.9		6.8	7.3	6	20.1	0.0068	0.0073	0.006	0.0201	0.000453333	0.000486667	0.0004	0.00134	4.53333e-07	4.86667e-07	4e-07		1.34e-06	0.00134	0.00268	2.68	0.000446667	4.46667e-07	0.000446667	0.000893333	0.893333	2.85613e-07	-15.0686
	675	x	13.2	11.4	14.4		8.3	6.5	9.5	24.3	0.0083	0.0065	0.0095	0.0243	0.000553333	0.000433333	0.000633333	0.00162	5.53333e-07	4.33333e-07	6.33333e-07		1.62e-06	0.00162	0.00324	3.24	0.00054	5.4e-07	0.00054	0.00108	1.08	3.45294e-07	-14.8789
	690	x	14.5	12.3	9.2		9.6	7.4	4.3	21.3	0.0096	0.0074	0.0043	0.0213	0.00064	0.000493333	0.000286667	0.00142	6.4e-07	4.93333e-07	2.86667e-07		1.42e-06	0.00142	0.00284	2.84	0.000473333	4.73333e-07	0.000473333	0.000946667	0.946667	3.02665e-07	-15.0106
	705	x	13.5	12	9.2		8.6	7.1	4.3	20	0.0086	0.0071	0.0043	0.02	0.000573333	0.000473333	0.000286667	0.00133333	5.73333e-07	4.73333e-07	2.86667e-07		1.33333e-06	0.00133333	0.00266667	2.66667	0.000444444	4.44444e-07	0.000444444	0.000888889	0.888889	2.84193e-07	-15.0736
	720	x	14.1	12.4	9.8		9.2	7.5	4.9	21.6	0.0092	0.0075	0.0049	0.0216	0.000613333	0.0005	0.000326667	0.00144	6.13333e-07	5e-07	3.26667e-07		1.44e-06	0.00144	0.00288	2.88	0.00048	4.8e-07	0.00048	0.00096	0.96	3.06928e-07	-14.9967
	735	x	14.7	12.9	10.1		9.8	8	5.2	23	0.0098	0.008	0.0052	0.023	0.000653333	0.000533333	0.000346667	0.00153333	6.53333e-07	5.33333e-07	3.46667e-07		1.53333e-06	0.00153333	0.00306667	3.06667	0.000511111	5.11111e-07	0.000511111	0.00102222	1.02222	3.26821e-07	-14.9339
	750	x	14.5	12.6	9.6		9.6	7.7	4.7	22	0.0096	0.0077	0.0047	0.022	0.00064	0.000513333	0.000313333	0.00146667	6.4e-07	5.13333e-07	3.13333e-07		1.46667e-06	0.00146667	0.00293333	2.93333	0.000488889	4.88889e-07	0.000488889	0.000977778	0.977778	3.12612e-07	-14.9783
	765	x	14.4	13.2	9.9		9.5	8.3	5	22.8	0.0095	0.0083	0.005	0.0228	0.000633333	0.000553333	0.000333333	0.00152	6.33333e-07	5.53333e-07	3.33333e-07		1.52e-06	0.00152	0.00304	3.04	0.000506667	5.06667e-07	0.000506667	0.00101333	1.01333	3.23979e-07	-14.9426
	780	x	14.6	13	10.3		9.7	8.1	5.4	23.2	0.0097	0.0081	0.0054	0.0232	0.000646667	0.00054	0.00036	0.00154667	6.46667e-07	5.4e-07	3.6e-07		1.54667e-06	0.00154667	0.00309333	3.09333	0.000515556	5.15556e-07	0.000515556	0.00103111	1.03111	3.29663e-07	-14.9252
28 Sept WL = 0,65m	795	6.4	10.4	9.8	8.4		5.5	4.9	3.5	13.9	0.0055	0.0049	0.0035	0.0139	0.000366667	0.000326667	0.000233333	0.000926667	3.66667e-07	3.26667e-07	2.33333e-07		9.26667e-07	0.000926667	0.00185333	1.85333	0.000308889	3.08889e-07	0.000308889	0.000617778	0.617778	1.97514e-07	-15.4375
	810	8.2	12.8	10.7	9.2		7.9	5.8	4.3	18	0.0079	0.0058	0.0043	0.018	0.000526667	0.000386667	0.000286667	0.0012	5.26667e-07	3.86667e-07	2.86667e-07		1.2e-06	0.0012	0.0024	2.4	0.0004	4e-07	0.0004	0.0008	0.8	2.55773e-07	-15.179
	825	5.6	13	10.8	8.8		8.1	5.9	3.9	17.9	0.0081	0.0059	0.0039	0.0179	0.00054	0.000393333	0.00026	0.00119333	5.4e-07	3.93333e-07	2.6e-07		1.19333e-06	0.00119333	0.00238667	2.38667	0.000397778	3.97778e-07	0.000397778	0.000795556	0.795556	2.54352e-07	-15.1845
	840	8.7	11.7	10.8	7.9		6.8	5.9	3	15.7	0.0068	0.0059	0.003	0.0157	0.000453333	0.000393333	0.0002	0.00104667	4.53333e-07	3.93333e-07	2e-07		1.04667e-06	0.00104667	0.00209333	2.09333	0.000348889	3.48889e-07	0.000348889	0.000697778	0.697778	2.23091e-07	-15.3157
	855	5.2	11.8	11.6	9.3		6.9	6.7	4.4	18	0.0069	0.0067	0.0044	0.018	0.00046	0.000446667	0.000293333	0.0012	4.6e-07	4.46667e-07	2.93333e-07		1.2e-06	0.0012	0.0024	2.4	0.0004	4e-07	0.0004	0.0008	0.8	2.55773e-07	-15.179
	870	4.8	12.6	11	8.5		7.7	6.1	3.6	17.4	0.0077	0.0061	0.0036	0.0174	0.000513333	0.000406667	0.00024	0.00116	5.13333e-07	4.06667e-07	2.4e-07		1.16e-06	0.00116	0.00232	2.32	0.000386667	3.86667e-07	0.000386667	0.000773333	0.773333	2.47248e-07	-15.2129
	885	x	13	11.6	9		8.1	6.7	4.1	18.9	0.0081	0.0067	0.0041	0.0189	0.00054	0.000446667	0.000273333	0.00126	5.4e-07	4.46667e-07	2.73333e-07		1.26e-06	0.00126	0.00252	2.52	0.00042	4.2e-07	0.00042	0.00084	0.84	2.68562e-07	-15.1302
	900	x	13.5	11.6	9.3		8.6	6.7	4.4	19.7	0.0086	0.0067	0.0044	0.0197	0.000573333	0.000446667	0.000293333	0.00131333	5.73333e-07	4.46667e-07	2.93333e-07		1.31333e-06	0.00131333	0.00262667	2.62667	0.000437778	4.37778e-07	0.000437778	0.000875556	0.875556	2.7993e-07	-15.0887
	915	x	13.5	11.6	8.9		8.6	6.7	4	19.3	0.0086	0.0067	0.004	0.0193	0.000573333	0.000446667	0.000266667	0.00128667	5.73333e-07	4.46667e-07	2.66667e-07		1.28667e-06	0.00128667	0.00257333	2.57333	0.000428889	4.28889e-07	0.000428889	0.000857778	0.857778	2.74246e-07	-15.1092
	930		13.4	11.4	6.3		8.5	6.5	1.4	16.4	0.0085	0.0065	0.0014	0.0164	0.000566667	0.000433333	9.33333e-05	0.00109333	5.66667e-07	4.33333e-07	9.33333e-08		1.09333e-06	0.00109333	0.00218667	2.18667	0.000364444	3.64444e-07	0.000364444	0.000728889	0.728889	2.33038e-07	-15.2721
	945	x	14.4	11.9	9.1		9.5	7	4.2	20.7	0.0095	0.007	0.0042	0.0207	0.000633333	0.000466667	0.00028	0.00138	6.33333e-07	4.66667e-07	2.8e-07		1.38e-06	0.00138	0.00276	2.76	0.00046	4.6e-07	0.00046	0.00092	0.92	2.94139e-07	-15.0392
	960	x	14.6	12.2	8.8		9.7	7.3	3.9	20.9	0.0097	0.0073	0.0039	0.0209	0.000646667	0.000486667	0.00026	0.00139333	6.46667e-07	4.86667e-07	2.6e-07		1.39333e-06	0.00139333	0.00278667	2.78667	0.000464444	4.64444e-07	0.000464444	0.000928889	0.928889	2.96981e-07	-15.0296
29 Sept WL = 0,65m	975	10.1	24.5	12.9	9		19.6	8	4.1	31.7	0.0196	0.008	0.0041	0.0317	0.00130667	0.000533333	0.000273333	0.00211333	1.30667e-06	5.33333e-07	2.73333e-07		2.11333e-06	0.00211333	0.00422667	4.22667	0.000704444	7.04444e-07	0.000704444	0.00140889	1.40889	4.50445e-07	-14.613
	990	8.1	18.1	11.8	7.4		13.2	6.9	2.5	22.6	0.0132	0.0069	0.0025	0.0226	0.00088	0.00046	0.000166667	0.00150667	8.8e-07	4.6e-07	1.66667e-07		1.50667e-06	0.00150667	0.00301333	3.01333	0.000502222	5.02222e-07	0.000502222	0.00100444	1.00444	3.21138e-07	-14.9514
	1005	9.2	20.2	12.5	8.5		15.3	7.6	3.6	26.5	0.0153	0.0076	0.0036	0.0265	0.00102	0.000506667	0.00024	0.00176667	1.02e-06	5.06667e-07	2.4e-07		1.76667e-06	0.00176667	0.00353333	3.53333	0.000588889	5.88889e-07	0.000588889	0.00117778	1.17778	3.76555e-07	-14.7922
	1020	9	18.1	11.7	7.9		13.2	6.8	3	23	0.0132	0.0068	0.003	0.023	0.00088	0.000453333	0.0002	0.00153333	8.8e-07	4.53333e-07	2e-07		1.53333e-06	0.00153333	0.00306667	3.06667	0.000511111	5.11111e-07	0.000511111	0.00102222	1.02222	3.26821e-07	-14.9339
	1035	8	19.1	10.8	7.7		14.2	5.9	2.8	22.9	0.0142	0.0059	0.0028	0.0229	0.000946667	0.000393333	0.000186667	0.00152667	9.46667e-07	3.93333e-07	1.86667e-07		1.52667e-06	0.00152667	0.00305333	3.05333	0.000508889	5.08889e-07	0.000508889	0.00101778	1.01778	3.254e-07	-14.9382
	1050	7.7	20.1	9.8	7.4		15.2	4.9	2.5	22.6	0.0152	0.0049	0.0025	0.0226	0.00101333	0.000326667	0.000166667	0.00150667	1.01333e-06	3.26667e-07	1.66667e-07		1.50667e-06	0.00150667	0.00301333	3.01333	0.000502222	5.02222e-07	0.000502222	0.00100444	1.00444	3.21138e-07	-14.9514
	1065	8.3	26.3	9.5	7.3		21.4	4.6	2.4	28.4	0.0214	0.0046	0.0024	0.0284	0.00142667	0.000306667	0.00016	0.00189333	1.42667e-06	3.06667e-07	1.6e-07		1.89333e-06	0.00189333	0.00378667	3.78667	0.000631111	6.31111e-07	0.000631111	0.00126222	1.26222	4.03553e-07	-14.723
	1080	7.5	20.7	8.7	6.5		15.8	3.8	1.6	21.2	0.0158	0.0038	0.0016	0.0212	0.00105333	0.000253333	0.000106667	0.00141333	1.05333e-06	2.53333e-07	1.06667e-07		1.41333e-06	0.00141333	0.00282667	2.82667	0.000471111	4.71111e-07	0.000471111	0.000942222	0.942222	3.01244e-07	-15.0153
	1095	7.1	20.3	9	7.6		15.4	4.1	2.7	22.2	0.0154	0.0041	0.0027	0.0222	0.00102667	0.000273333	0.00018	0.00148	1.02667e-06	2.73333e-07	1.8e-07		1.48e-06	0.00148	0.00296	2.96	0.000493333	4.93333e-07	0.000493333	0.000986667	0.986667	3.15454e-07	-14.9693
	1110	7.2	16.8	8.3	7.6		11.9	3.4	2.7	18	0.0119	0.0034	0.0027	0.018	0.000793333	0.000226667	0.00018	0.0012	7.93333e-07	2.26667e-07	1.8e-07		1.2e-06	0.0012	0.0024	2.4	0.0004	4e-07	0.0004	0.0008	0.8	2.55773e-07	-15.179
30 Sept WL = 0,6m	1125	10.1	11.9	13.7	10.8		7	8.8	5.9	21.7	0.007	0.0088	0.0059	0.0217	0.000466667	0.000586667	0.000393333	0.00144667	4.66667e-07	5.86667e-07	3.93333e-07		1.44667e-06	0.00144667	0.00289333	2.89333	0.000482222	4.82222e-07	0.000482222	0.000964444	0.964444	3.08349e-07	-14.992
	1140	10.1	11.1	13.3	11.6		6.2	8.4	6.7	21.3	0.0062	0.0084	0.0067	0.0213	0.000413333	0.00056	0.000446667	0.00142	4.13333e-07	5.6e-07	4.46667e-07		1.42e-06	0.00142	0.00284	2.84	0.000473333	4.73333e-07	0.000473333	0.000946667	0.946667	3.02665e-07	-15.0106
	1155	11	10.9	13.4	11		6	8.5	6.1	20.6	0.006	0.0085	0.0061	0.0206	0.0004	0.000566667	0.000406667	0.00137333	4e-07	5.66667e-07	4.06667e-07		1.37333e-06	0.00137333	0.00274667	2.74667	0.000457778	4.57778e-07	0.000457778	0.000915556	0.915556	2.92718e-07	-15.0441
	1170	10.8	11.2	13.4	11.4		6.3	8.5	6.5	21.3	0.0063	0.0085	0.0065	0.0213	0.00042	0.000566667	0.000433333	0.00142	4.2e-07	5.66667e-07	4.33333e-07		1.42e-06	0.00142	0.00284	2.84	0.000473333	4.73333e-07	0.000473333	0.000946667	0.946667	3.02665e-07	-15.0106
	1185	10.7	12.8	13.9	12.9		7.9	9	8	24.9	0.0079	0.009	0.008	0.0249	0.000526667	0.0006	0.000533333	0.00166	5.26667e-07	6e-07	5.33333e-07		1.66e-06	0.00166	0.00332	3.32	0.000553333	5.53333e-07	0.000553333	0.00110667	1.10667	3.5382e-07	-14.8545
	1200	11.6	11.6	14.1	13.5		6.7	9.2	8.6	24.5	0.0067	0.0092	0.0086	0.0245	0.000446667	0.000613333	0.000573333	0.00163333	4.46667e-07	6.13333e-07	5.73333e-07		1.63333e-06	0.00163333	0.00326667	3.26667	0.000544444	5.44444e-07	0.000544444	0.00108889	1.08889	3.48136e-07	-14.8707
	1215	11.1	11.1	14.2	13.1		6.2	9.3	8.2	23.7	0.0062	0.0093	0.0082	0.0237	0.000413333	0.00062	0.000546667	0.00158	4.13333e-07	6.2e-07	5.46667e-07		1.58e-06	0.00158	0.00316	3.16	0.000526667	5.26667e-07	0.000526667	0.00105333	1.05333	3.36768e-07	-14.9039
	1230	11.2	11.2	13.9	13		6.3	9	8.1	23.4	0.0063	0.009	0.0081	0.0234	0.00042	0.0006	0.00054	0.00156	4.2e-07	6e-07	5.4e-07		1.56e-06	0.00156	0.00312	3.12	0.00052	5.2e-07	0.00052	0.00104	1.04	3.32505e-07	-14.9166
	1245	11.3	11.4	14	12.8		6.5	9.1	7.9	23.5	0.0065	0.0091	0.0079	0.0235	0.000433333	0.000606667	0.000526667	0.00156667	4.33333e-07	6.06667e-07	5.26667e-07		1.56667e-06	0.00156667	0.00313333	3.13333	0.000522222	5.22222e-07	0.000522222	0.00104444	1.04444	3.33926e-07	-14.9123
	1260	11.2	11.2	13.7	12.5		6.3	8.8	7.6	22.7	0.0063	0.0088	0.0076	0.0227	0.00042	0.000586667	0.000506667	0.00151333	4.2e-07	5.86667e-07	5.06667e-07		1.51333e-06	0.00151333	0.00302667	3.02667	0.000504444	5.04444e-07	0.000504444	0.00100889	1.00889	3.22559e-07	-14.947
	1275	11.4	11.4	14.2	12.9		6.5	9.3	8	23.8	0.0065	0.0093	0.008	0.0238	0.000433333	0.00062	0.000533333	0.00158667	4.33333e-07	6.2e-07	5.33333e-07		1.58667e-06	0.00158667	0.00317333	3.17333	0.000528889	5.28889e-07	0.000528889	0.00105778	1.05778	3.38189e-07	-14.8997
	1290	11.4	11.4	14	12.9		6.5	9.1	8	23.6	0.0065	0.0091	0.008	0.0236	0.000433333	0.000606667	0.000533333	0.00157333	4.33333e-07	6.06667e-07	5.33333e-07		1.57333e-06	0.00157333	0.00314667	3.14667	0.000524444	5.24444e-07	0.000524444	0.00104889	1.04889	3.35347e-07	-14.9081
	1305	11.9	11.9	14.2	12.6		7	9.3	7.7	24	0.007	0.0093	0.0077	0.024	0.000466667	0.00062	0.000513333	0.0016	4.66667e-07	6.2e-07	5.13333e-07		1.6e-06	0.0016	0.0032	3.2	0.000533333	5.33333e-07	0.000533333	0.00106667	1.06667	3.41031e-07	-14.8913
01 Oct WL = 0,6m	1320	12.4	12.4	15.7	14.4		7.5	10.8	9.5	27.8	0.0075	0.0108	0.0095	0.0278	0.0005	0.00072	0.000633333	0.00185333	5e-07	7.2e-07	6.33333e-07		1.85333e-06	0.00185333	0.00370667	3.70667	0.000617778	6.17778e-07	0.000617778	0.00123556	1.23556	3.95028e-07	-14.7443
	1335	12.1	12.1	15.3	13.3		7.2	10.4	8.4	26	0.0072	0.0104	0.0084	0.026	0.00048	0.000693333	0.00056	0.00173333	4.8e-07	6.93333e-07	5.6e-07		1.73333e-06	0.00173333	0.00346667	3.46667	0.000577778	5.77778e-07	0.000577778	0.00115556	1.15556	3.6945e-07	-14.8112
	1350	12.2	12.1	14.5	13.2		7.2	9.6	8.3	25.1	0.0072	0.0096	0.0083	0.0251	0.00048	0.00064	0.000553333	0.00167333	4.8e-07	6.4e-07	5.53333e-07		1.67333e-06	0.00167333	0.00334667	3.34667	0.000557778	5.57778e-07	0.000557778	0.00111556	1.11556	3.56662e-07	-14.8465
	1365	12.3	12.3	14.6	13.3		7.4	9.7	8.4	25.5	0.0074	0.0097	0.0084	0.0255	0.000493333	0.000646667	0.00056	0.0017	4.93333e-07	6.46667e-07	5.6e-07		1.7e-06	0.0017	0.0034	3.4	0.000566667	5.66667e-07	0.000566667	0.00113333	1.13333	3.62345e-07	-14.8307
	1380	11.8	11.8	14.2	13.1		6.9	9.3	8.2	24.4	0.0069	0.0093	0.0082	0.0244	0.00046	0.00062	0.000546667	0.00162667	4.6e-07	6.2e-07	5.46667e-07		1.62667e-06	0.00162667	0.00325333	3.25333	0.000542222	5.42222e-07	0.000542222	0.00108444	1.08444	3.46715e-07	-14.8748
	1395	11.9	12.8	14.3	10.1		7.9	9.4	5.2	22.5	0.0079	0.0094	0.0052	0.0225	0.000526667	0.000626667	0.000346667	0.0015	5.26667e-07	6.26667e-07	3.46667e-07		1.5e-06	0.0015	0.003	3	0.0005	5e-07	0.0005	0.001	1	3.19717e-07	-14.9558
	1410	12	12	14.5	10.3		7.1	9.6	5.4	22.1	0.0071	0.0096	0.0054	0.0221	0.000473333	0.00064	0.00036	0.00147333	4.73333e-07	6.4e-07	3.6e-07		1.47333e-06	0.00147333	0.00294667	2.94667	0.000491111	4.91111e-07	0.000491111	0.000982222	0.982222	3.14033e-07	-14.9738
	1425	12.1	12.1	14.4	10.5		7.2	9.5	5.6	22.3	0.0072	0.0095	0.0056	0.0223	0.00048	0.000633333	0.000373333	0.00148667	4.8e-07	6.33333e-07	3.73333e-07		1.48667e-06	0.00148667	0.00297333	2.97333	0.000495556	4.95556e-07	0.000495556	0.000991111	0.991111	3.16875e-07	-14.9648
	1440	12.1	12.1	14.5	10.1		7.2	9.6	5.2	22	0.0072	0.0096	0.0052	0.022	0.00048	0.00064	0.000346667	0.00146667	4.8e-07	6.4e-07	3.46667e-07		1.46667e-06	0.00146667	0.00293333	2.93333	0.000488889	4.88889e-07	0.000488889	0.000977778	0.977778	3.12612e-07	-14.9783
	1455	12	12	14.1	13		7.1	9.2	8.1	24.4	0.0071	0.0092	0.0081	0.0244	0.000473333	0.000613333	0.00054	0.00162667	4.73333e-07	6.13333e-07	5.4e-07		1.62667e-06	0.00162667	0.00325333	3.25333	0.000542222	5.42222e-07	0.000542222	0.00108444	1.08444	3.46715e-07	-14.8748
	1470	12.1	12.1	14.4	12.9		7.2	9.5	8	24.7	0.0072	0.0095	0.008	0.0247	0.00048	0.000633333	0.000533333	0.00164667	4.8e-07	6.33333e-07	5.33333e-07		1.64667e-06	0.00164667	0.00329333	3.29333	0.000548889	5.48889e-07	0.000548889	0.00109778	1.09778	3.50978e-07	-14.8625
	1485	12	12	14.4	13		7.1	9.5	8.1	24.7	0.0071	0.0095	0.0081	0.0247	0.000473333	0.000633333	0.00054	0.00164667	4.73333e-07	6.33333e-07	5.4e-07		1.64667e-06	0.00164667	0.00329333	3.29333	0.000548889	5.48889e-07	0.000548889	0.00109778	1.09778	3.50978e-07	-14.8625
	1500	11.7	11.7	13.9	13.3		6.8	9	8.4	24.2	0.0068	0.009	0.0084	0.0242	0.000453333	0.0006	0.00056	0.00161333	4.53333e-07	6e-07	5.6e-07		1.61333e-06	0.00161333	0.00322667	3.22667	0.000537778	5.37778e-07	0.000537778	0.00107556	1.07556	3.43873e-07	-14.883
	1515	12.1	12.1	14.2	13.6		7.2	9.3	8.7	25.2	0.0072	0.0093	0.0087	0.0252	0.00048	0.00062	0.00058	0.00168	4.8e-07	6.2e-07	5.8e-07		1.68e-06	0.00168	0.00336	3.36	0.00056	5.6e-07	0.00056	0.00112	1.12	3.58083e-07	-14.8425
	1530	12.3	12.3	14.6	13.9		7.4	9.7	9	26.1	0.0074	0.0097	0.009	0.0261	0.000493333	0.000646667	0.0006	0.00174	4.93333e-07	6.46667e-07	6e-07		1.74e-06	0.00174	0.00348	3.48	0.00058	5.8e-07	0.00058	0.00116	1.16	3.70871e-07	-14.8074
	1545	12.1	12.1	14.2	13.3		7.2	9.3	8.4	24.9	0.0072	0.0093	0.0084	0.0249	0.00048	0.00062	0.00056	0.00166	4.8e-07	6.2e-07	5.6e-07		1.66e-06	0.00166	0.00332	3.32	0.000553333	5.53333e-07	0.000553333	0.00110667	1.10667	3.5382e-07	-14.8545
	1560	12.3	12.4	14.4	13.6		7.5	9.5	8.7	25.7	0.0075	0.0095	0.0087	0.0257	0.0005	0.000633333	0.00058	0.00171333	5e-07	6.33333e-07	5.8e-07		1.71333e-06	0.00171333	0.00342667	3.42667	0.000571111	5.71111e-07	0.000571111	0.00114222	1.14222	3.65187e-07	-14.8229
	1575	12.4	12.4	14.2	13.6		7.5	9.3	8.7	25.5	0.0075	0.0093	0.0087	0.0255	0.0005	0.00062	0.00058	0.0017	5e-07	6.2e-07	5.8e-07		1.7e-06	0.0017	0.0034	3.4	0.000566667	5.66667e-07	0.000566667	0.00113333	1.13333	3.62345e-07	-14.8307
02 Oct WL = 0,55m	1590	14	14	15.9	13.8		9.1	11	8.9	29	0.0091	0.011	0.0089	0.029	0.000606667	0.000733333	0.000593333	0.00193333	6.06667e-07	7.33333e-07	5.93333e-07		1.93333e-06	0.00193333	0.00386667	3.86667	0.000644444	6.44444e-07	0.000644444	0.00128889	1.28889	4.12079e-07	-14.7021
	1605	12.4	12.4	14	12.5		7.5	9.1	7.6	24.2	0.0075	0.0091	0.0076	0.0242	0.0005	0.000606667	0.000506667	0.00161333	5e-07	6.06667e-07	5.06667e-07		1.61333e-06	0.00161333	0.00322667	3.22667	0.000537778	5.37778e-07	0.000537778	0.00107556	1.07556	3.43873e-07	-14.883
	1620	11.2	11.2	12.5	11.5		6.3	7.6	6.6	20.5	0.0063	0.0076	0.0066	0.0205	0.00042	0.000506667	0.00044	0.00136667	4.2e-07	5.06667e-07	4.4e-07		1.36667e-06	0.00136667	0.00273333	2.73333	0.000455556	4.55556e-07	0.000455556	0.000911111	0.911111	2.91297e-07	-15.0489
	1635	11.1	11.1	11.7	10.9		6.2	6.8	6	19	0.0062	0.0068	0.006	0.019	0.000413333	0.000453333	0.0004	0.00126667	4.13333e-07	4.53333e-07	4e-07		1.26667e-06	0.00126667	0.00253333	2.53333	0.000422222	4.22222e-07	0.000422222	0.000844444	0.844444	2.69983e-07	-15.1249
	1650	11.1	11.4	12.5	12		6.5	7.6	7.1	21.2	0.0065	0.0076	0.0071	0.0212	0.000433333	0.000506667	0.000473333	0.00141333	4.33333e-07	5.06667e-07	4.73333e-07		1.41333e-06	0.00141333	0.00282667	2.82667	0.000471111	4.71111e-07	0.000471111	0.000942222	0.942222	3.01244e-07	-15.0153
	1665	12.2	12.2	13.4	12.5		7.3	8.5	7.6	23.4	0.0073	0.0085	0.0076	0.0234	0.000486667	0.000566667	0.000506667	0.00156	4.86667e-07	5.66667e-07	5.06667e-07		1.56e-06	0.00156	0.00312	3.12	0.00052	5.2e-07	0.00052	0.00104	1.04	3.32505e-07	-14.9166
	1680	12.1	12.2	11.5	12.9		7.3	6.6	8	21.9	0.0073	0.0066	0.008	0.0219	0.000486667	0.00044	0.000533333	0.00146	4.86667e-07	4.4e-07	5.33333e-07		1.46e-06	0.00146	0.00292	2.92	0.000486667	4.86667e-07	0.000486667	0.000973333	0.973333	3.11191e-07	-14.9829
	1695	11.9	11.9	12.4	12.6		7	7.5	7.7	22.2	0.007	0.0075	0.0077	0.0222	0.000466667	0.0005	0.000513333	0.00148	4.66667e-07	5e-07	5.13333e-07		1.48e-06	0.00148	0.00296	2.96	0.000493333	4.93333e-07	0.000493333	0.000986667	0.986667	3.15454e-07	-14.9693
	1710	12	12	12.2	12.9		7.1	7.3	8	22.4	0.0071	0.0073	0.008	0.0224	0.000473333	0.000486667	0.000533333	0.00149333	4.73333e-07	4.86667e-07	5.33333e-07		1.49333e-06	0.00149333	0.00298667	2.98667	0.000497778	4.97778e-07	0.000497778	0.000995556	0.995556	3.18296e-07	-14.9603
	1725	11.6	11.6	12.5	12.7		6.7	7.6	7.8	22.1	0.0067	0.0076	0.0078	0.0221	0.000446667	0.000506667	0.00052	0.00147333	4.46667e-07	5.06667e-07	5.2e-07		1.47333e-06	0.00147333	0.00294667	2.94667	0.000491111	4.91111e-07	0.000491111	0.000982222	0.982222	3.14033e-07	-14.9738
	1740	11.5	11.5	12.7	12.4		6.6	7.8	7.5	21.9	0.0066	0.0078	0.0075	0.0219	0.00044	0.00052	0.0005	0.00146	4.4e-07	5.2e-07	5e-07		1.46e-06	0.00146	0.00292	2.92	0.000486667	4.86667e-07	0.000486667	0.000973333	0.973333	3.11191e-07	-14.9829
	1755	11.3	11.3	12.9	12.7		6.4	8	7.8	22.2	0.0064	0.008	0.0078	0.0222	0.000426667	0.000533333	0.00052	0.00148	4.26667e-07	5.33333e-07	5.2e-07		1.48e-06	0.00148	0.00296	2.96	0.000493333	4.93333e-07	0.000493333	0.000986667	0.986667	3.15454e-07	-14.9693
	1770	11.2	11.2	12.2	12.1		6.3	7.3	7.2	20.8	0.0063	0.0073	0.0072	0.0208	0.00042	0.000486667	0.00048	0.00138667	4.2e-07	4.86667e-07	4.8e-07		1.38667e-06	0.00138667	0.00277333	2.77333	0.000462222	4.62222e-07	0.000462222	0.000924444	0.924444	2.9556e-07	-15.0344
	1785	11.4	11.4	12.8	12.5		6.5	7.9	7.6	22	0.0065	0.0079	0.0076	0.022	0.000433333	0.000526667	0.000506667	0.00146667	4.33333e-07	5.26667e-07	5.06667e-07		1.46667e-06	0.00146667	0.00293333	2.93333	0.000488889	4.88889e-07	0.000488889	0.000977778	0.977778	3.12612e-07	-14.9783
	1800	12	12	13.6	13.3		7.1	8.7	8.4	24.2	0.0071	0.0087	0.0084	0.0242	0.000473333	0.00058	0.00056	0.00161333	4.73333e-07	5.8e-07	5.6e-07		1.61333e-06	0.00161333	0.00322667	3.22667	0.000537778	5.37778e-07	0.000537778	0.00107556	1.07556	3.43873e-07	-14.883
	1815	10.1	10.1	11	10.2		5.2	6.1	5.3	16.6	0.0052	0.0061	0.0053	0.0166	0.000346667	0.000406667	0.000353333	0.00110667	3.46667e-07	4.06667e-07	3.53333e-07		1.10667e-06	0.00110667	0.00221333	2.21333	0.000368889	3.68889e-07	0.000368889	0.000737778	0.737778	2.3588e-07	-15.2599
03 Oct WL = 0,54	1830	7.9	7.9	12.6	10.8		3	7.7	5.9	16.6	0.003	0.0077	0.0059	0.0166	0.0002	0.000513333	0.000393333	0.00110667	2e-07	5.13333e-07	3.93333e-07		1.10667e-06	0.00110667	0.00221333	2.21333	0.000368889	3.68889e-07	0.000368889	0.000737778	0.737778	2.3588e-07	-15.2599
	1845	8.2	8.2	12.2	7.2		3.3	7.3	2.3	12.9	0.0033	0.0073	0.0023	0.0129	0.00022	0.000486667	0.000153333	0.00086	2.2e-07	4.86667e-07	1.53333e-07		8.6e-07	0.00086	0.00172	1.72	0.000286667	2.86667e-07	0.000286667	0.000573333	0.573333	1.83304e-07	-15.5121
	1860	8.7	8.7	11.9	9		3.8	7	4.1	14.9	0.0038	0.007	0.0041	0.0149	0.000253333	0.000466667	0.000273333	0.000993333	2.53333e-07	4.66667e-07	2.73333e-07		9.93333e-07	0.000993333	0.00198667	1.98667	0.000331111	3.31111e-07	0.000331111	0.000662222	0.662222	2.11723e-07	-15.368
	1875	8.3	8.3	11.8	8.1		3.4	6.9	3.2	13.5	0.0034	0.0069	0.0032	0.0135	0.000226667	0.00046	0.000213333	0.0009	2.26667e-07	4.6e-07	2.13333e-07		9e-07	0.0009	0.0018	1.8	0.0003	3e-07	0.0003	0.0006	0.6	1.9183e-07	-15.4667
	1890	8.2	8.2	11.4	7		3.3	6.5	2.1	11.9	0.0033	0.0065	0.0021	0.0119	0.00022	0.000433333	0.00014	0.000793333	2.2e-07	4.33333e-07	1.4e-07		7.93333e-07	0.000793333	0.00158667	1.58667	0.000264444	2.64444e-07	0.000264444	0.000528889	0.528889	1.69095e-07	-15.5928
	1905	8	8	10.8	7		3.1	5.9	2.1	11.1	0.0031	0.0059	0.0021	0.0111	0.000206667	0.000393333	0.00014	0.00074	2.06667e-07	3.93333e-07	1.4e-07		7.4e-07	0.00074	0.00148	1.48	0.000246667	2.46667e-07	0.000246667	0.000493333	0.493333	1.57727e-07	-15.6624
	1920	7.9	7.9	10.8	9		3	5.9	4.1	13	0.003	0.0059	0.0041	0.013	0.0002	0.000393333	0.000273333	0.000866667	2e-07	3.93333e-07	2.73333e-07		8.66667e-07	0.000866667	0.00173333	1.73333	0.000288889	2.88889e-07	0.000288889	0.000577778	0.577778	1.84725e-07	-15.5044
	1935	8	8	10.6	8.7		3.1	5.7	3.8	12.6	0.0031	0.0057	0.0038	0.0126	0.000206667	0.00038	0.000253333	0.00084	2.06667e-07	3.8e-07	2.53333e-07		8.4e-07	0.00084	0.00168	1.68	0.00028	2.8e-07	0.00028	0.00056	0.56	1.79041e-07	-15.5356
	1950	8.3	8.3	10.1	10.2		3.4	5.2	5.3	13.9	0.0034	0.0052	0.0053	0.0139	0.000226667	0.000346667	0.000353333	0.000926667	2.26667e-07	3.46667e-07	3.53333e-07		9.26667e-07	0.000926667	0.00185333	1.85333	0.000308889	3.08889e-07	0.000308889	0.000617778	0.617778	1.97514e-07	-15.4375
	1965	8.3	8.3	11	8.7		3.4	6.1	3.8	13.3	0.0034	0.0061	0.0038	0.0133	0.000226667	0.000406667	0.000253333	0.000886667	2.26667e-07	4.06667e-07	2.53333e-07		8.86667e-07	0.000886667	0.00177333	1.77333	0.000295556	2.95556e-07	0.000295556	0.000591111	0.591111	1.88988e-07	-15.4816
	1980	8.1	8.1	10.2	7.9		3.2	5.3	3	11.5	0.0032	0.0053	0.003	0.0115	0.000213333	0.000353333	0.0002	0.000766667	2.13333e-07	3.53333e-07	2e-07		7.66667e-07	0.000766667	0.00153333	1.53333	0.000255556	2.55556e-07	0.000255556	0.000511111	0.511111	1.63411e-07	-15.627
	1995	8.4	8.4	11.4	8		3.5	6.5	3.1	13.1	0.0035	0.0065	0.0031	0.0131	0.000233333	0.000433333	0.000206667	0.000873333	2.33333e-07	4.33333e-07	2.06667e-07		8.73333e-07	0.000873333	0.00174667	1.74667	0.000291111	2.91111e-07	0.000291111	0.000582222	0.582222	1.86146e-07	-15.4967
	2010	7.6	7.6	10	9.3		2.7	5.1	4.4	12.2	0.0027	0.0051	0.0044	0.0122	0.00018	0.00034	0.000293333	0.000813333	1.8e-07	3.4e-07	2.93333e-07		8.13333e-07	0.000813333	0.00162667	1.62667	0.000271111	2.71111e-07	0.000271111	0.000542222	0.542222	1.73357e-07	-15.5679
	2025	8.6	8.6	10.5	8.5		3.7	5.6	3.6	12.9	0.0037	0.0056	0.0036	0.0129	0.000246667	0.000373333	0.00024	0.00086	2.46667e-07	3.73333e-07	2.4e-07		8.6e-07	0.00086	0.00172	1.72	0.000286667	2.86667e-07	0.000286667	0.000573333	0.573333	1.83304e-07	-15.5121
05 Oct WL= 0,5m	2040	7.5	7.5	6.9	5.4		2.6	2	0.5	5.1	0.0026	0.002	0.0005	0.0051	0.000173333	0.000133333	3.33333e-05	0.00034	1.73333e-07	1.33333e-07	3.33333e-08		3.4e-07	0.00034	0.00068	0.68	0.000113333	1.13333e-07	0.000113333	0.000226667	0.226667	7.24691e-08	-16.4401
	2055	7.4	7.4	7.2	5.6		2.5	2.3	0.7	5.5	0.0025	0.0023	0.0007	0.0055	0.000166667	0.000153333	4.66667e-05	0.000366667	1.66667e-07	1.53333e-07	4.66667e-08		3.66667e-07	0.000366667	0.000733333	0.733333	0.000122222	1.22222e-07	0.000122222	0.000244444	0.244444	7.81529e-08	-16.3646
	2070	5.8	5.8	7	5.6		0.9	2.1	0.7	3.7	0.0009	0.0021	0.0007	0.0037	6e-05	0.00014	4.66667e-05	0.000246667	6e-08	1.4e-07	4.66667e-08		2.46667e-07	0.000246667	0.000493333	0.493333	8.22222e-05	8.22222e-08	8.22222e-05	0.000164444	0.164444	5.25756e-08	-16.761
07 Oct WL = 0,5m	2085	6.2	6.2	6	5.7		1.3	1.1	0.8	3.2	0.0013	0.0011	0.0008	0.0032	8.66667e-05	7.33333e-05	5.33333e-05	0.000213333	8.66667e-08	7.33333e-08	5.33333e-08		2.13333e-07	0.000213333	0.000426667	0.426667	7.11111e-05	7.11111e-08	7.11111e-05	0.000142222	0.142222	4.54708e-08	-16.9062
	2100	6.2	6.2	6.3	5.4		1.3	1.4	0.5	3.2	0.0013	0.0014	0.0005	0.0032	8.66667e-05	9.33333e-05	3.33333e-05	0.000213333	8.66667e-08	9.33333e-08	3.33333e-08		2.13333e-07	0.000213333	0.000426667	0.426667	7.11111e-05	7.11111e-08	7.11111e-05	0.000142222	0.142222	4.54708e-08	-16.9062
	2115	7.3	7.3	6.2	5.7		2.4	1.3	0.8	4.5	0.0024	0.0013	0.0008	0.0045	0.00016	8.66667e-05	5.33333e-05	0.0003	1.6e-07	8.66667e-08	5.33333e-08		3e-07	0.0003	0.0006	0.6	0.0001	1e-07	0.0001	0.0002	0.2	6.39433e-08	-16.5653
	2130	6.9	6.9	6.2	5.6		2	1.3	0.7	4	0.002	0.0013	0.0007	0.004	0.000133333	8.66667e-05	4.66667e-05	0.000266667	1.33333e-07	8.66667e-08	4.66667e-08		2.66667e-07	0.000266667	0.000533333	0.533333	8.88889e-05	8.88889e-08	8.88889e-05	0.000177778	0.177778	5.68385e-08	-16.6831
	2145	6.9	6.9	6.2	5.6		2	1.3	0.7	4	0.002	0.0013	0.0007	0.004	0.000133333	8.66667e-05	4.66667e-05	0.000266667	1.33333e-07	8.66667e-08	4.66667e-08		2.66667e-07	0.000266667	0.000533333	0.533333	8.88889e-05	8.88889e-08	8.88889e-05	0.000177778	0.177778	5.68385e-08	-16.6831
	2160	7.3	7.3	6.6	5.5		2.4	1.7	0.6	4.7	0.0024	0.0017	0.0006	0.0047	0.00016	0.000113333	4e-05	0.000313333	1.6e-07	1.13333e-07	4e-08		3.13333e-07	0.000313333	0.000626667	0.626667	0.000104444	1.04444e-07	0.000104444	0.000208889	0.208889	6.67852e-08	-16.5218
	2175	7.4	7.4	6.7	5.6		2.5	1.8	0.7	5	0.0025	0.0018	0.0007	0.005	0.000166667	0.00012	4.66667e-05	0.000333333	1.66667e-07	1.2e-07	4.66667e-08		3.33333e-07	0.000333333	0.000666667	0.666667	0.000111111	1.11111e-07	0.000111111	0.000222222	0.222222	7.10481e-08	-16.4599
	2190	7.2	7.2	6.5	5.7		2.3	1.6	0.8	4.7	0.0023	0.0016	0.0008	0.0047	0.000153333	0.000106667	5.33333e-05	0.000313333	1.53333e-07	1.06667e-07	5.33333e-08		3.13333e-07	0.000313333	0.000626667	0.626667	0.000104444	1.04444e-07	0.000104444	0.000208889	0.208889	6.67852e-08	-16.5218
08 Oct WL=0,48m	2205	8.8	8.8	7.3	5.7		3.9	2.4	0.8	7.1	0.0039	0.0024	0.0008	0.0071	0.00026	0.00016	5.33333e-05	0.000473333	2.6e-07	1.6e-07	5.33333e-08		4.73333e-07	0.000473333	0.000946667	0.946667	0.000157778	1.57778e-07	0.000157778	0.000315556	0.315556	1.00888e-07	-16.1093
	2220	8.7	8.7	6.9	5.3		3.8	2	0.4	6.2	0.0038	0.002	0.0004	0.0062	0.000253333	0.000133333	2.66667e-05	0.000413333	2.53333e-07	1.33333e-07	2.66667e-08		4.13333e-07	0.000413333	0.000826667	0.826667	0.000137778	1.37778e-07	0.000137778	0.000275556	0.275556	8.80997e-08	-16.2448
	2235	8	8	6.9	5.3		3.1	2	0.4	5.5	0.0031	0.002	0.0004	0.0055	0.000206667	0.000133333	2.66667e-05	0.000366667	2.06667e-07	1.33333e-07	2.66667e-08		3.66667e-07	0.000366667	0.000733333	0.733333	0.000122222	1.22222e-07	0.000122222	0.000244444	0.244444	7.81529e-08	-16.3646
	2250	7.9	7.9	6.9	5.7		3	2	0.8	5.8	0.003	0.002	0.0008	0.0058	0.0002	0.000133333	5.33333e-05	0.000386667	2e-07	1.33333e-07	5.33333e-08		3.86667e-07	0.000386667	0.000773333	0.773333	0.000128889	1.28889e-07	0.000128889	0.000257778	0.257778	8.24158e-08	-16.3115
	2265	8.5	8.5	7.8	6		3.6	2.9	1.1	7.6	0.0036	0.0029	0.0011	0.0076	0.00024	0.000193333	7.33333e-05	0.000506667	2.4e-07	1.93333e-07	7.33333e-08		5.06667e-07	0.000506667	0.00101333	1.01333	0.000168889	1.68889e-07	0.000168889	0.000337778	0.337778	1.07993e-07	-16.0412
	2280	8.2	8.2	6.7	5.8		3.3	1.8	0.9	6	0.0033	0.0018	0.0009	0.006	0.00022	0.00012	6e-05	0.0004	2.2e-07	1.2e-07	6e-08		4e-07	0.0004	0.0008	0.8	0.000133333	1.33333e-07	0.000133333	0.000266667	0.266667	8.52578e-08	-16.2776
	2295	8.4	8.4	7	6		3.5	2.1	1.1	6.7	0.0035	0.0021	0.0011	0.0067	0.000233333	0.00014	7.33333e-05	0.000446667	2.33333e-07	1.4e-07	7.33333e-08		4.46667e-07	0.000446667	0.000893333	0.893333	0.000148889	1.48889e-07	0.000148889	0.000297778	0.297778	9.52045e-08	-16.1672
	2310	8.3	8.3	5.8	6.1		3.4	0.9	1.2	5.5	0.0034	0.0009	0.0012	0.0055	0.000226667	6e-05	8e-05	0.000366667	2.26667e-07	6e-08	8e-08		3.66667e-07	0.000366667	0.000733333	0.733333	0.000122222	1.22222e-07	0.000122222	0.000244444	0.244444	7.81529e-08	-16.3646
	2325	8.7	8.7	6.3	5.9		3.8	1.4	1	6.2	0.0038	0.0014	0.001	0.0062	0.000253333	9.33333e-05	6.66667e-05	0.000413333	2.53333e-07	9.33333e-08	6.66667e-08		4.13333e-07	0.000413333	0.000826667	0.826667	0.000137778	1.37778e-07	0.000137778	0.000275556	0.275556	8.80997e-08	-16.2448
	2340	7.8	7.8	6.7	5.7		2.9	1.8	0.8	5.5	0.0029	0.0018	0.0008	0.0055	0.000193333	0.00012	5.33333e-05	0.000366667	1.93333e-07	1.2e-07	5.33333e-08		3.66667e-07	0.000366667	0.000733333	0.733333	0.000122222	1.22222e-07	0.000122222	0.000244444	0.244444	7.81529e-08	-16.3646
	2355	8.5	8.5	6.5	5.8		3.6	1.6	0.9	6.1	0.0036	0.0016	0.0009	0.0061	0.00024	0.000106667	6e-05	0.000406667	2.4e-07	1.06667e-07	6e-08		4.06667e-07	0.000406667	0.000813333	0.813333	0.000135556	1.35556e-07	0.000135556	0.000271111	0.271111	8.66787e-08	-16.2611
	2370	8.5	8.5	6.9	5.7		3.6	2	0.8	6.4	0.0036	0.002	0.0008	0.0064	0.00024	0.000133333	5.33333e-05	0.000426667	2.4e-07	1.33333e-07	5.33333e-08		4.26667e-07	0.000426667	0.000853333	0.853333	0.000142222	1.42222e-07	0.000142222	0.000284444	0.284444	9.09416e-08	-16.213
	2385	8.5	8.5	7.1	6.5		3.6	2.2	1.6	7.4	0.0036	0.0022	0.0016	0.0074	0.00024	0.000146667	0.000106667	0.000493333	2.4e-07	1.46667e-07	1.06667e-07		4.93333e-07	0.000493333	0.000986667	0.986667	0.000164444	1.64444e-07	0.000164444	0.000328889	0.328889	1.05151e-07	-16.0679
	2400	8.9	8.9	7.2	5.9		4	2.3	1	7.3	0.004	0.0023	0.001	0.0073	0.000266667	0.000153333	6.66667e-05	0.000486667	2.66667e-07	1.53333e-07	6.66667e-08		4.86667e-07	0.000486667	0.000973333	0.973333	0.000162222	1.62222e-07	0.000162222	0.000324444	0.324444	1.0373e-07	-16.0815
	2415	8.2	8.2	6.9	6.1		3.3	2	1.2	6.5	0.0033	0.002	0.0012	0.0065	0.00022	0.000133333	8e-05	0.000433333	2.2e-07	1.33333e-07	8e-08		4.33333e-07	0.000433333	0.000866667	0.866667	0.000144444	1.44444e-07	0.000144444	0.000288889	0.288889	9.23626e-08	-16.1975
	2430	8.4	8.4	7	5.9		3.5	2.1	1	6.6	0.0035	0.0021	0.001	0.0066	0.000233333	0.00014	6.66667e-05	0.00044	2.33333e-07	1.4e-07	6.66667e-08		4.4e-07	0.00044	0.00088	0.88	0.000146667	1.46667e-07	0.000146667	0.000293333	0.293333	9.37835e-08	-16.1823
	2445	7.9	7.9	6.8	5.9		3	1.9	1	5.9	0.003	0.0019	0.001	0.0059	0.0002	0.000126667	6.66667e-05	0.000393333	2e-07	1.26667e-07	6.66667e-08		3.93333e-07	0.000393333	0.000786667	0.786667	0.000131111	1.31111e-07	0.000131111	0.000262222	0.262222	8.38368e-08	-16.2944
	2460	7.6	7.6	6.6	5.6		2.7	1.7	0.7	5.1	0.0027	0.0017	0.0007	0.0051	0.00018	0.000113333	4.66667e-05	0.00034	1.8e-07	1.13333e-07	4.66667e-08		3.4e-07	0.00034	0.00068	0.68	0.000113333	1.13333e-07	0.000113333	0.000226667	0.226667	7.24691e-08	-16.4401
10 Oct WL= 0,48m	2475	6.7	6.7	5.6	5.4		1.8	0.7	0.5	3	0.0018	0.0007	0.0005	0.003	0.00012	4.66667e-05	3.33333e-05	0.0002	1.2e-07	4.66667e-08	3.33333e-08		2e-07	0.0002	0.0004	0.4	6.66667e-05	6.66667e-08	6.66667e-05	0.000133333	0.133333	4.26289e-08	-16.9707
12 Oct WL = 0,48m	2490	6.7	6.7	5.7	5.6		1.8	0.8	0.7	3.3	0.0018	0.0008	0.0007	0.0033	0.00012	5.33333e-05	4.66667e-05	0.00022	1.2e-07	5.33333e-08	4.66667e-08		2.2e-07	0.00022	0.00044	0.44	7.33333e-05	7.33333e-08	7.33333e-05	0.000146667	0.146667	4.68918e-08	-16.8754
	2505	6.8	6.8	5.8	5.7		1.9	0.9	0.8	3.6	0.0019	0.0009	0.0008	0.0036	0.000126667	6e-05	5.33333e-05	0.00024	1.26667e-07	6e-08	5.33333e-08		2.4e-07	0.00024	0.00048	0.48	8e-05	8e-08	8e-05	0.00016	0.16	5.11547e-08	-16.7884
	2520	6.7	6.7	5.2	5.8		1.8	0.3	0.9	3	0.0018	0.0003	0.0009	0.003	0.00012	2e-05	6e-05	0.0002	1.2e-07	2e-08	6e-08		2e-07	0.0002	0.0004	0.4	6.66667e-05	6.66667e-08	6.66667e-05	0.000133333	0.133333	4.26289e-08	-16.9707
	2535	5.4	5.4	5.9	5.5		0.5	1	0.6	2.1	0.0005	0.001	0.0006	0.0021	3.33333e-05	6.66667e-05	4e-05	0.00014	3.33333e-08	6.66667e-08	4e-08		1.4e-07	0.00014	0.00028	0.28	4.66667e-05	4.66667e-08	4.66667e-05	9.33333e-05	0.0933333	2.98402e-08	-17.3274
	2550	5.1	5.1	5.7	5.6		0.2	0.8	0.7	1.7	0.0002	0.0008	0.0007	0.0017	1.33333e-05	5.33333e-05	4.66667e-05	0.000113333	1.33333e-08	5.33333e-08	4.66667e-08		1.13333e-07	0.000113333	0.000226667	0.226667	3.77778e-05	3.77778e-08	3.77778e-05	7.55556e-05	0.0755556	2.41564e-08	-17.5387
	2565	6.1	6.1	5.7	5.5		1.2	0.8	0.6	2.6	0.0012	0.0008	0.0006	0.0026	8e-05	5.33333e-05	4e-05	0.000173333	8e-08	5.33333e-08	4e-08		1.73333e-07	0.000173333	0.000346667	0.346667	5.77778e-05	5.77778e-08	5.77778e-05	0.000115556	0.115556	3.6945e-08	-17.1138
	2580	6.5	6.5	5.7	5.4		1.6	0.8	0.5	2.9	0.0016	0.0008	0.0005	0.0029	0.000106667	5.33333e-05	3.33333e-05	0.000193333	1.06667e-07	5.33333e-08	3.33333e-08		1.93333e-07	0.000193333	0.000386667	0.386667	6.44444e-05	6.44444e-08	6.44444e-05	0.000128889	0.128889	4.12079e-08	-17.0046
	2595	5.9	5.9	5.7	5.8		1	0.8	0.9	2.7	0.001	0.0008	0.0009	0.0027	6.66667e-05	5.33333e-05	6e-05	0.00018	6.66667e-08	5.33333e-08	6e-08		1.8e-07	0.00018	0.00036	0.36	6e-05	6e-08	6e-05	0.00012	0.12	3.8366e-08	-17.0761
14 Oct WL = 0,40	2610	5.6	5.6	5.3	5.3		0.7	0.4	0.4	1.5	0.0007	0.0004	0.0004	0.0015	4.66667e-05	2.66667e-05	2.66667e-05	0.0001	4.66667e-08	2.66667e-08	2.66667e-08		1e-07	0.0001	0.0002	0.2	3.33333e-05	3.33333e-08	3.33333e-05	6.66667e-05	0.0666667	2.13144e-08	-17.6639
	2625	6.3	6.3	5.4	5.3		1.4	0.5	0.4	2.3	0.0014	0.0005	0.0004	0.0023	9.33333e-05	3.33333e-05	2.66667e-05	0.000153333	9.33333e-08	3.33333e-08	2.66667e-08		1.53333e-07	0.000153333	0.000306667	0.306667	5.11111e-05	5.11111e-08	5.11111e-05	0.000102222	0.102222	3.26821e-08	-17.2364
	2640	5.7	5.7	5.4	5.5		0.8	0.5	0.6	1.9	0.0008	0.0005	0.0006	0.0019	5.33333e-05	3.33333e-05	4e-05	0.000126667	5.33333e-08	3.33333e-08	4e-08		1.26667e-07	0.000126667	0.000253333	0.253333	4.22222e-05	4.22222e-08	4.22222e-05	8.44444e-05	0.0844444	2.69983e-08	-17.4275
	2655	5.8	5.8	5.2	5.1		0.9	0.3	0.2	1.4	0.0009	0.0003	0.0002	0.0014	6e-05	2e-05	1.33333e-05	9.33333e-05	6e-08	2e-08	1.33333e-08		9.33333e-08	9.33333e-05	0.000186667	0.186667	3.11111e-05	3.11111e-08	3.11111e-05	6.22222e-05	0.0622222	1.98935e-08	-17.7329
	2670	5.3	5.3	5.3	5.3		0.4	0.4	0.4	1.2	0.0004	0.0004	0.0004	0.0012	2.66667e-05	2.66667e-05	2.66667e-05	8e-05	2.66667e-08	2.66667e-08	2.66667e-08		8e-08	8e-05	0.00016	0.16	2.66667e-05	2.66667e-08	2.66667e-05	5.33333e-05	0.0533333	1.70516e-08	-17.887
	2685	5.3	5.3	5.1	5.6		0.4	0.2	0.7	1.3	0.0004	0.0002	0.0007	0.0013	2.66667e-05	1.33333e-05	4.66667e-05	8.66667e-05	2.66667e-08	1.33333e-08	4.66667e-08		8.66667e-08	8.66667e-05	0.000173333	0.173333	2.88889e-05	2.88889e-08	2.88889e-05	5.77778e-05	0.0577778	1.84725e-08	-17.807
18 Oct WL =	2700	6.6	6.6	6.8	7.4		1.7	1.9	2.5	6.1	0.0017	0.0019	0.0025	0.0061	0.000113333	0.000126667	0.000166667	0.000406667	1.13333e-07	1.26667e-07	1.66667e-07		4.06667e-07	0.000406667	0.000813333	0.813333	0.000135556	1.35556e-07	0.000135556	0.000271111	0.271111	8.66787e-08	-16.2611
	2715	6.9	6.9	7.4	6.7		2	2.5	1.8	6.3	0.002	0.0025	0.0018	0.0063	0.000133333	0.000166667	0.00012	0.00042	1.33333e-07	1.66667e-07	1.2e-07		4.2e-07	0.00042	0.00084	0.84	0.00014	1.4e-07	0.00014	0.00028	0.28	8.95206e-08	-16.2288
	2730	6.9	6.9	7.3	6.7		2	2.4	1.8	6.2	0.002	0.0024	0.0018	0.0062	0.000133333	0.00016	0.00012	0.000413333	1.33333e-07	1.6e-07	1.2e-07		4.13333e-07	0.000413333	0.000826667	0.826667	0.000137778	1.37778e-07	0.000137778	0.000275556	0.275556	8.80997e-08	-16.2448
	2745	6.6	6.6	7	6.8		1.7	2.1	1.9	5.7	0.0017	0.0021	0.0019	0.0057	0.000113333	0.00014	0.000126667	0.00038	1.13333e-07	1.4e-07	1.26667e-07		3.8e-07	0.00038	0.00076	0.76	0.000126667	1.26667e-07	0.000126667	0.000253333	0.253333	8.09949e-08	-16.3289
	2760	6.6	6.6	7	6.2		1.7	2.1	1.3	5.1	0.0017	0.0021	0.0013	0.0051	0.000113333	0.00014	8.66667e-05	0.00034	1.13333e-07	1.4e-07	8.66667e-08		3.4e-07	0.00034	0.00068	0.68	0.000113333	1.13333e-07	0.000113333	0.000226667	0.226667	7.24691e-08	-16.4401
	2775	6.6	6.6	6.8	6.4		1.7	1.9	1.5	5.1	0.0017	0.0019	0.0015	0.0051	0.000113333	0.000126667	0.0001	0.00034	1.13333e-07	1.26667e-07	1e-07		3.4e-07	0.00034	0.00068	0.68	0.000113333	1.13333e-07	0.000113333	0.000226667	0.226667	7.24691e-08	-16.4401
	2790	6.6	6.6	6.7	6.5		1.7	1.8	1.6	5.1	0.0017	0.0018	0.0016	0.0051	0.000113333	0.00012	0.000106667	0.00034	1.13333e-07	1.2e-07	1.06667e-07		3.4e-07	0.00034	0.00068	0.68	0.000113333	1.13333e-07	0.000113333	0.000226667	0.226667	7.24691e-08	-16.4401
	2805	5.9	5.9	6.5	6.4		1	1.6	1.5	4.1	0.001	0.0016	0.0015	0.0041	6.66667e-05	0.000106667	0.0001	0.000273333	6.66667e-08	1.06667e-07	1e-07		2.73333e-07	0.000273333	0.000546667	0.546667	9.11111e-05	9.11111e-08	9.11111e-05	0.000182222	0.182222	5.82595e-08	-16.6584
	2820	6.2	6.2	6.7	6.3		1.3	1.8	1.4	4.5	0.0013	0.0018	0.0014	0.0045	8.66667e-05	0.00012	9.33333e-05	0.0003	8.66667e-08	1.2e-07	9.33333e-08		3e-07	0.0003	0.0006	0.6	0.0001	1e-07	0.0001	0.0002	0.2	6.39433e-08	-16.5653
	2835	6.1	6.1	6.8	6.5		1.2	1.9	1.6	4.7	0.0012	0.0019	0.0016	0.0047	8e-05	0.000126667	0.000106667	0.000313333	8e-08	1.26667e-07	1.06667e-07		3.13333e-07	0.000313333	0.000626667	0.626667	0.000104444	1.04444e-07	0.000104444	0.000208889	0.208889	6.67852e-08	-16.5218
	2850	6.3	6.3	6.9	6.3		1.4	2	1.4	4.8	0.0014	0.002	0.0014	0.0048	9.33333e-05	0.000133333	9.33333e-05	0.00032	9.33333e-08	1.33333e-07	9.33333e-08		3.2e-07	0.00032	0.00064	0.64	0.000106667	1.06667e-07	0.000106667	0.000213333	0.213333	6.82062e-08	-16.5007
	2865	6.3	6.3	6.7	6.2		1.4	1.8	1.3	4.5	0.0014	0.0018	0.0013	0.0045	9.33333e-05	0.00012	8.66667e-05	0.0003	9.33333e-08	1.2e-07	8.66667e-08		3e-07	0.0003	0.0006	0.6	0.0001	1e-07	0.0001	0.0002	0.2	6.39433e-08	-16.5653
	2880	6.2	6.2	6.9	6.5		1.3	2	1.6	4.9	0.0013	0.002	0.0016	0.0049	8.66667e-05	0.000133333	0.000106667	0.000326667	8.66667e-08	1.33333e-07	1.06667e-07		3.26667e-07	0.000326667	0.000653333	0.653333	0.000108889	1.08889e-07	0.000108889	0.000217778	0.217778	6.96272e-08	-16.4801
	2895	6.1	6.1	6.6	6.3		1.2	1.7	1.4	4.3	0.0012	0.0017	0.0014	0.0043	8e-05	0.000113333	9.33333e-05	0.000286667	8e-08	1.13333e-07	9.33333e-08		2.86667e-07	0.000286667	0.000573333	0.573333	9.55556e-05	9.55556e-08	9.55556e-05	0.000191111	0.191111	6.11014e-08	-16.6107
21 Oct WL =	2910	5.3	5.3	5.3	5.3		0.4	0.4	0.4	1.2	0.0004	0.0004	0.0004	0.0012	2.66667e-05	2.66667e-05	2.66667e-05	8e-05	2.66667e-08	2.66667e-08	2.66667e-08		8e-08	8e-05	0.00016	0.16	2.66667e-05	2.66667e-08	2.66667e-05	5.33333e-05	0.0533333	1.70516e-08	-17.887
	2925	5	5	5.7	5		0.1	0.8	0.1	1	0.0001	0.0008	0.0001	0.001	6.66667e-06	5.33333e-05	6.66667e-06	6.66667e-05		5.33333e-08	6.66667e-09		6.66667e-08	6.66667e-05	0.000133333	0.133333	2.22222e-05	2.22222e-08	2.22222e-05	4.44444e-05	0.0444444	1.42096e-08	-18.0693
	2940	5	5	5.6	5.3		0.1	0.7	0.4	1.2	0.0001	0.0007	0.0004	0.0012	6.66667e-06	4.66667e-05	2.66667e-05	8e-05		4.66667e-08	2.66667e-08		8e-08	8e-05	0.00016	0.16	2.66667e-05	2.66667e-08	2.66667e-05	5.33333e-05	0.0533333	1.70516e-08	-17.887
	2955	5	5	5.6	5.6		0.1	0.7	0.7	1.5	0.0001	0.0007	0.0007	0.0015	6.66667e-06	4.66667e-05	4.66667e-05	0.0001		4.66667e-08	4.66667e-08		1e-07	0.0001	0.0002	0.2	3.33333e-05	3.33333e-08	3.33333e-05	6.66667e-05	0.0666667	2.13144e-08	-17.6639
	2970	5.5	5.5	5.9	5.4		0.6	1	0.5	2.1	0.0006	0.001	0.0005	0.0021	4e-05	6.66667e-05	3.33333e-05	0.00014		6.66667e-08	3.33333e-08		1.4e-07	0.00014	0.00028	0.28	4.66667e-05	4.66667e-08	4.66667e-05	9.33333e-05	0.0933333	2.98402e-08	-17.3274
	2985	5	5	5.6	5.3		0.1	0.7	0.4	1.2	0.0001	0.0007	0.0004	0.0012	6.66667e-06	4.66667e-05	2.66667e-05	8e-05		4.66667e-08	2.66667e-08		8e-08	8e-05	0.00016	0.16	2.66667e-05	2.66667e-08	2.66667e-05	5.33333e-05	0.0533333	1.70516e-08	-17.887
	3000	5	5	6	5.2		0.1	1.1	0.3	1.5	0.0001	0.0011	0.0003	0.0015	6.66667e-06	7.33333e-05	2e-05	0.0001		7.33333e-08	2e-08		1e-07	0.0001	0.0002	0.2	3.33333e-05	3.33333e-08	3.33333e-05	6.66667e-05	0.0666667	2.13144e-08	-17.6639
	3015	5.1	5.1	5.5	5.2		0.2	0.6	0.3	1.1	0.0002	0.0006	0.0003	0.0011	1.33333e-05	4e-05	2e-05	7.33333e-05		4e-08	2e-08		7.33333e-08	7.33333e-05	0.000146667	0.146667	2.44444e-05	2.44444e-08	2.44444e-05	4.88889e-05	0.0488889	1.56306e-08	-17.974
	3030	5	5	5.7	5.3		0.1	0.8	0.4	1.3	0.0001	0.0008	0.0004	0.0013	6.66667e-06	5.33333e-05	2.66667e-05	8.66667e-05		5.33333e-08	2.66667e-08		8.66667e-08	8.66667e-05	0.000173333	0.173333	2.88889e-05	2.88889e-08	2.88889e-05	5.77778e-05	0.0577778	1.84725e-08	-17.807
	3045	5	5	5.5	5		0.1	0.6	0.1	0.8	0.0001	0.0006	0.0001	0.0008	6.66667e-06	4e-05	6.66667e-06	5.33333e-05		4e-08	6.66667e-09		5.33333e-08	5.33333e-05	0.000106667	0.106667	1.77778e-05	1.77778e-08	1.77778e-05	3.55556e-05	0.0355556	1.13677e-08	-18.2925
	3060	5	5	5.6	5		0.1	0.7	0.1	0.9	0.0001	0.0007	0.0001	0.0009	6.66667e-06	4.66667e-05	6.66667e-06	6e-05		4.66667e-08	6.66667e-09		6e-08	6e-05	0.00012	0.12	2e-05	2e-08	2e-05	4e-05	0.04	1.27887e-08	-18.1747
	3075	5.7	5.7	5.5	5		0.8	0.6	0.1	1.5	0.0008	0.0006	0.0001	0.0015	5.33333e-05	4e-05	6.66667e-06	0.0001		4e-08	6.66667e-09		1e-07	0.0001	0.0002	0.2	3.33333e-05	3.33333e-08	3.33333e-05	6.66667e-05	0.0666667	2.13144e-08	-17.6639
	3090	5	5	5.4	5		0.1	0.5	0.1	0.7	0.0001	0.0005	0.0001	0.0007	6.66667e-06	3.33333e-05	6.66667e-06	4.66667e-05		3.33333e-08	6.66667e-09		4.66667e-08	4.66667e-05	9.33333e-05	0.0933333	1.55556e-05	1.55556e-08	1.55556e-05	3.11111e-05	0.0311111	9.94674e-09	-18.426
22 Oct WL = 0,65m	3105	5.4	5.4	5.6	5.3		0.5	0.7	0.4	1.6	0.0005	0.0007	0.0004	0.0016	3.33333e-05	4.66667e-05	2.66667e-05	0.000106667		4.66667e-08	2.66667e-08		1.06667e-07	0.000106667	0.000213333	0.213333	3.55556e-05	3.55556e-08	3.55556e-05	7.11111e-05	0.0711111	2.27354e-08	-17.5993
	3120	5.4	5.4	5.7	5.1		0.5	0.8	0.2	1.5	0.0005	0.0008	0.0002	0.0015	3.33333e-05	5.33333e-05	1.33333e-05	0.0001		5.33333e-08	1.33333e-08		1e-07	0.0001	0.0002	0.2	3.33333e-05	3.33333e-08	3.33333e-05	6.66667e-05	0.0666667	2.13144e-08	-17.6639
	3135	5.8	5.8	5.6	5.2		0.9	0.7	0.3	1.9	0.0009	0.0007	0.0003	0.0019	6e-05	4.66667e-05	2e-05	0.000126667		4.66667e-08	2e-08		1.26667e-07	0.000126667	0.000253333	0.253333	4.22222e-05	4.22222e-08	4.22222e-05	8.44444e-05	0.0844444	2.69983e-08	-17.4275
	3150	5.3	5.3	5.7	5.3		0.4	0.8	0.4	1.6	0.0004	0.0008	0.0004	0.0016	2.66667e-05	5.33333e-05	2.66667e-05	0.000106667		5.33333e-08	2.66667e-08		1.06667e-07	0.000106667	0.000213333	0.213333	3.55556e-05	3.55556e-08	3.55556e-05	7.11111e-05	0.0711111	2.27354e-08	-17.5993
	3165	5.2	5.2	5.7	5		0.3	0.8	0.1	1.2	0.0003	0.0008	0.0001	0.0012	2e-05	5.33333e-05	6.66667e-06	8e-05		5.33333e-08	6.66667e-09		8e-08	8e-05	0.00016	0.16	2.66667e-05	2.66667e-08	2.66667e-05	5.33333e-05	0.0533333	1.70516e-08	-17.887
	3180	5.4	5.4	5.6	5		0.5	0.7	0.1	1.3	0.0005	0.0007	0.0001	0.0013	3.33333e-05	4.66667e-05	6.66667e-06	8.66667e-05		4.66667e-08	6.66667e-09		8.66667e-08	8.66667e-05	0.000173333	0.173333	2.88889e-05	2.88889e-08	2.88889e-05	5.77778e-05	0.0577778	1.84725e-08	-17.807
	3195	5	5	5.7	5.7		0.1	0.8	0.8	1.7	0.0001	0.0008	0.0008	0.0017	6.66667e-06	5.33333e-05	5.33333e-05	0.000113333		5.33333e-08	5.33333e-08		1.13333e-07	0.000113333	0.000226667	0.226667	3.77778e-05	3.77778e-08	3.77778e-05	7.55556e-05	0.0755556	2.41564e-08	-17.5387
	3210	5.4	5.4	5.5	5.6		0.5	0.6	0.7	1.8	0.0005	0.0006	0.0007	0.0018	3.33333e-05	4e-05	4.66667e-05	0.00012		4e-08	4.66667e-08		1.2e-07	0.00012	0.00024	0.24	4e-05	4e-08	4e-05	8e-05	0.08	2.55773e-08	-17.4816
	3225	5.3	5.3	5.7	5.6		0.4	0.8	0.7	1.9	0.0004	0.0008	0.0007	0.0019	2.66667e-05	5.33333e-05	4.66667e-05	0.000126667		5.33333e-08	4.66667e-08		1.26667e-07	0.000126667	0.000253333	0.253333	4.22222e-05	4.22222e-08	4.22222e-05	8.44444e-05	0.0844444	2.69983e-08	-17.4275
	3240	5.2	5.2	5.6	5.6		0.3	0.7	0.7	1.7	0.0003	0.0007	0.0007	0.0017	2e-05	4.66667e-05	4.66667e-05	0.000113333		4.66667e-08	4.66667e-08		1.13333e-07	0.000113333	0.000226667	0.226667	3.77778e-05	3.77778e-08	3.77778e-05	7.55556e-05	0.0755556	2.41564e-08	-17.5387
	3255	5.4	5.4	5.9	5		0.5	1	0.1	1.6	0.0005	0.001	0.0001	0.0016	3.33333e-05	6.66667e-05	6.66667e-06	0.000106667		6.66667e-08	6.66667e-09		1.06667e-07	0.000106667	0.000213333	0.213333	3.55556e-05	3.55556e-08	3.55556e-05	7.11111e-05	0.0711111	2.27354e-08	-17.5993
	3270	5.4	5.4	5.7	5.7		0.5	0.8	0.8	2.1	0.0005	0.0008	0.0008	0.0021	3.33333e-05	5.33333e-05	5.33333e-05	0.00014		5.33333e-08	5.33333e-08		1.4e-07	0.00014	0.00028	0.28	4.66667e-05	4.66667e-08	4.66667e-05	9.33333e-05	0.0933333	2.98402e-08	-17.3274
	3285	5.3	5.3	6.1	5.7		0.4	1.2	0.8	2.4	0.0004	0.0012	0.0008	0.0024	2.66667e-05	8e-05	5.33333e-05	0.00016		8e-08	5.33333e-08		1.6e-07	0.00016	0.00032	0.32	5.33333e-05	5.33333e-08	5.33333e-05	0.000106667	0.106667	3.41031e-08	-17.1939
	3300	5.6	5.6	5.7	5		0.7	0.8	0.1	1.6	0.0007	0.0008	0.0001	0.0016	4.66667e-05	5.33333e-05	6.66667e-06	0.000106667		5.33333e-08	6.66667e-09		1.06667e-07	0.000106667	0.000213333	0.213333	3.55556e-05	3.55556e-08	3.55556e-05	7.11111e-05	0.0711111	2.27354e-08	-17.5993
	3315	5	5	5.9	5.3		0.1	1	0.4	1.5	0.0001	0.001	0.0004	0.0015	6.66667e-06	6.66667e-05	2.66667e-05	0.0001		6.66667e-08	2.66667e-08		1e-07	0.0001	0.0002	0.2	3.33333e-05	3.33333e-08	3.33333e-05	6.66667e-05	0.0666667	2.13144e-08	-17.6639
24 Oct WL = 0,65m	3330	5.2	5.2	5.3	5.4		0.3	0.4	0.5	1.2	0.0003	0.0004	0.0005	0.0012	2e-05	2.66667e-05	3.33333e-05	8e-05		2.66667e-08	3.33333e-08		8e-08	8e-05	0.00016	0.16	2.66667e-05	2.66667e-08	2.66667e-05	5.33333e-05	0.0533333	1.70516e-08	-17.887
	3345	5.5	5.5	5.6	5.5		0.6	0.7	0.6	1.9	0.0006	0.0007	0.0006	0.0019	4e-05	4.66667e-05	4e-05	0.000126667		4.66667e-08	4e-08		1.26667e-07	0.000126667	0.000253333	0.253333	4.22222e-05	4.22222e-08	4.22222e-05	8.44444e-05	0.0844444	2.69983e-08	-17.4275
	3360	5.2	5.2	5.5	5.3		0.3	0.6	0.4	1.3	0.0003	0.0006	0.0004	0.0013	2e-05	4e-05	2.66667e-05	8.66667e-05		4e-08	2.66667e-08		8.66667e-08	8.66667e-05	0.000173333	0.173333	2.88889e-05	2.88889e-08	2.88889e-05	5.77778e-05	0.0577778	1.84725e-08	-17.807
	3375	5.3	5.3	5.6	5.2		0.4	0.7	0.3	1.4	0.0004	0.0007	0.0003	0.0014	2.66667e-05	4.66667e-05	2e-05	9.33333e-05		4.66667e-08	2e-08		9.33333e-08	9.33333e-05	0.000186667	0.186667	3.11111e-05	3.11111e-08	3.11111e-05	6.22222e-05	0.0622222	1.98935e-08	-17.7329
	3390
	3405
	3420
	3435
	3450
	3465
	3480
	3495
	3510
	3525
	3540
	3555
	3570
	3585
	3600
	3615
	3630
	3645
	3660
	3675
	3690
	3705
	3720
	3735
	3750
	3765
	3780
	3795
	3810
	3825
	3840
	3855
	3870
	3885
	3900
	3915
	3930
	3945
	3960
	3975
	3990
	4005
	4020
	4035
	4050
	4065
	4080
	4095
	4110
	4125
	4140
	4155
	4170
	4185
	4200
	4215
	4230
	4245
	4260
	4275
	4290
	4305
	4320
	4335
	4350
	4365
	4380
	4395
	4410
	4425
	4440
	4455
	4470
	4485
	4500
	4515
	4530
	4545
	4560
	4575
	4590
	4605
	4620
	4635
	4650
	4665
	4680
	4695
	4710
	4725
	4740
	4755
	4770
	4785
	4800
	4815
	4830
	4845
	4860
	4875
	4890
	4905
	4920
	4935
	4950
	4965
	4980
	4995
	5010
	5025
	5040
	5055
	5070
	5085
	5100
	5115
	5130
	5145
	5160
	5175
	5190
	5205
	5220
	5235
	5250
	5265
	5280
	5295
	5310
	5325
	5340
	5355
	5370
	5385
	5400
	5415
	5430
	5445
	5460
	5475
	5490
	5505
	5520
	5535
	5550
	5565
	5580
	5595
	5610
	5625
	5640
	5655
	5670
	5685
	5700
	5715
	5730
	5745
	5760
	5775
	5790
	5805
	5820
	5835
	5850
	5865
	5880
	5895
	5910
	5925
	5940
	5955
	5970
	5985
	6000
	6015
	6030
	6045
	6060
	6075
	6090
	6105
	6120
	6135
	6150
	6165
	6180
	6195
	6210
	6225
	6240
	6255
	6270
	6285
	6300
	6315
	6330
	6345
	6360
	6375
	6390
	6405
	6420
	6435
	6450
	6465
	6480
	6495
	6510
	6525
	6540
	6555
	6570
	6585
	6600
	6615
	6630
	6645
	6660
	6675
	6690
	6705
	6720
	6735
	6750
	6765
	6780
	6795
	6810
	6825
	6840
	6855
	6870
	6885

## Sheet: HCFW
Beaker (g)	4.9
Petri-lid	7.3
Petri-base	7.6
Diameter	0.0032
Date	Time	Laterals					MASS (g)					MASS (Kg)				Total Mass (Kg)	FLOW RATE (Kg/min)				Total Mass Flow Rate (Kg/min)	Q (m3/min)				Total Q (m3/min)	Total Q (l/min)	Total Q (l/min/m)	Total Q (ml/min/m)		Mass Flow Ave	Qave (m3/min)	Qave (l/min)	Qave (l/min/m)	Qave (ml/min/m)	Permeate flux (J)	ln J
		L1	L2	L3	L4		L1	L2	L3	L4		L1	L2	L3	L4		L1	L2	L3	L4		L1	L2	L3	L4
28 Sept WL = 0,75m	15	17.5	20.8	25.8	15.8		12.6	15.9	20.9	10.9		0.0126	0.0159	0.0209	0.0109	0.0603	0.00084	0.00106	0.00139333	0.000726667	0.00402	8.4e-07	1.06e-06	1.39333e-06	7.26667e-07	4.02e-06	0.00402	0.00804	8.04		0.001005	1.005e-06	0.001005	0.00201	2.01	6.4263e-07	-14.2577
	30	19.5	24	27.8	17.8		14.6	19.1	22.9	12.9		0.0146	0.0191	0.0229	0.0129	0.0695	0.000973333	0.00127333	0.00152667	0.00086	0.00463333	9.73333e-07	1.27333e-06	1.52667e-06	8.6e-07	4.63333e-06	0.00463333	0.00926667	9.26667		0.00115833	1.15833e-06	0.00115833	0.00231667	2.31667	7.40677e-07	-14.1157
	45	19.5	24.1	27.7	17.1		14.6	19.2	22.8	12.2		0.0146	0.0192	0.0228	0.0122	0.0688	0.000973333	0.00128	0.00152	0.000813333	0.00458667	9.73333e-07	1.28e-06	1.52e-06	8.13333e-07	4.58667e-06	0.00458667	0.00917333	9.17333		0.00114667	1.14667e-06	0.00114667	0.00229333	2.29333	7.33217e-07	-14.1258
	60	23.9	25.9	21.4	19.8		19	21	16.5	14.9		0.019	0.021	0.0165	0.0149	0.0714	0.00126667	0.0014	0.0011	0.000993333	0.00476	1.26667e-06	1.4e-06	1.1e-06	9.93333e-07	4.76e-06	0.00476	0.00952	9.52		0.00119	1.19e-06	0.00119	0.00238	2.38	7.60926e-07	-14.0887
	75	37.5	26.7	28.7	14.4		32.6	21.8	23.8	9.5		0.0326	0.0218	0.0238	0.0095	0.0877	0.00217333	0.00145333	0.00158667	0.000633333	0.00584667	2.17333e-06	1.45333e-06	1.58667e-06	6.33333e-07	5.84667e-06	0.00584667	0.0116933	11.6933		0.00146167	1.46167e-06	0.00146167	0.00292333	2.92333	9.34638e-07	-13.8831
	90	35.2	25.9	12.4	15.2		30.3	21	7.5	10.3		0.0303	0.021	0.0075	0.0103	0.0691	0.00202	0.0014	0.0005	0.000686667	0.00460667	2.02e-06	1.4e-06	5e-07	6.86667e-07	4.60667e-06	0.00460667	0.00921333	9.21333		0.00115167	1.15167e-06	0.00115167	0.00230333	2.30333	7.36414e-07	-14.1215
	105	35.2	27.1	13.2	15.9		30.3	22.2	8.3	11		0.0303	0.0222	0.0083	0.011	0.0718	0.00202	0.00148	0.000553333	0.000733333	0.00478667	2.02e-06	1.48e-06	5.53333e-07	7.33333e-07	4.78667e-06	0.00478667	0.00957333	9.57333		0.00119667	1.19667e-06	0.00119667	0.00239333	2.39333	7.65188e-07	-14.0831
	120	35.5	26.8	22	16.6		30.6	21.9	17.1	11.7		0.0306	0.0219	0.0171	0.0117	0.0813	0.00204	0.00146	0.00114	0.00078	0.00542	2.04e-06	1.46e-06	1.14e-06	7.8e-07	5.42e-06	0.00542	0.01084	10.84		0.001355	1.355e-06	0.001355	0.00271	2.71	8.66432e-07	-13.9589
	135	34.6	26	20.4	22.4		29.7	21.1	15.5	17.5		0.0297	0.0211	0.0155	0.0175	0.0838	0.00198	0.00140667	0.00103333	0.00116667	0.00558667	1.98e-06	1.40667e-06	1.03333e-06	1.16667e-06	5.58667e-06	0.00558667	0.0111733	11.1733		0.00139667	1.39667e-06	0.00139667	0.00279333	2.79333	8.93075e-07	-13.9286
	150	18.6	24.9	23.4	22.9		13.7	20	18.5	18		0.0137	0.02	0.0185	0.018	0.0702	0.000913333	0.00133333	0.00123333	0.0012	0.00468	9.13333e-07	1.33333e-06	1.23333e-06	1.2e-06	4.68e-06	0.00468	0.00936	9.36		0.00117	1.17e-06	0.00117	0.00234	2.34	7.48137e-07	-14.1057
	165	35.6	27.7	24.4	25.2		30.7	22.8	19.5	20.3		0.0307	0.0228	0.0195	0.0203	0.0933	0.00204667	0.00152	0.0013	0.00135333	0.00622	2.04667e-06	1.52e-06	1.3e-06	1.35333e-06	6.22e-06	0.00622	0.01244	12.44		0.001555	1.555e-06	0.001555	0.00311	3.11	9.94319e-07	-13.8212
	180	34.1	27.9	30.4	25.7		29.2	23	25.5	20.8		0.0292	0.023	0.0255	0.0208	0.0985	0.00194667	0.00153333	0.0017	0.00138667	0.00656667	1.94667e-06	1.53333e-06	1.7e-06	1.38667e-06	6.56667e-06	0.00656667	0.0131333	13.1333		0.00164167	1.64167e-06	0.00164167	0.00328333	3.28333	1.04974e-06	-13.767
29Sept WL= 0,7m	195	17.7	16.9	13.2	9		12.8	12	8.3	4.1		0.0128	0.012	0.0083	0.0041	0.0372	0.000853333	0.0008	0.000553333	0.000273333	0.00248	8.53333e-07	8e-07	5.53333e-07	2.73333e-07	2.48e-06	0.00248	0.00496	4.96		0.00062	6.2e-07	0.00062	0.00124	1.24	3.96449e-07	-14.7407
	210	30.8	19.3	17	9.1		25.9	14.4	12.1	4.2		0.0259	0.0144	0.0121	0.0042	0.0566	0.00172667	0.00096	0.000806667	0.00028	0.00377333	1.72667e-06	9.6e-07	8.06667e-07	2.8e-07	3.77333e-06	0.00377333	0.00754667	7.54667		0.000943333	9.43333e-07	0.000943333	0.00188667	1.88667	6.03199e-07	-14.321
	225	17.2	19.1	12.4	10.1		12.3	14.2	7.5	5.2		0.0123	0.0142	0.0075	0.0052	0.0392	0.00082	0.000946667	0.0005	0.000346667	0.00261333	8.2e-07	9.46667e-07	5e-07	3.46667e-07	2.61333e-06	0.00261333	0.00522667	5.22667		0.000653333	6.53333e-07	0.000653333	0.00130667	1.30667	4.17763e-07	-14.6884
	240	14.3	16.6	10.1	8.9		9.4	11.7	5.2	4		0.0094	0.0117	0.0052	0.004	0.0303	0.000626667	0.00078	0.000346667	0.000266667	0.00202	6.26667e-07	7.8e-07	3.46667e-07	2.66667e-07	2.02e-06	0.00202	0.00404	4.04		0.000505	5.05e-07	0.000505	0.00101	1.01	3.22914e-07	-14.9459
	255	14.7	16.2	15.8	8.3		9.8	11.3	10.9	3.4		0.0098	0.0113	0.0109	0.0034	0.0354	0.000653333	0.000753333	0.000726667	0.000226667	0.00236	6.53333e-07	7.53333e-07	7.26667e-07	2.26667e-07	2.36e-06	0.00236	0.00472	4.72		0.00059	5.9e-07	0.00059	0.00118	1.18	3.77266e-07	-14.7903
	270	16.3	18.1	16.7	9.7		11.4	13.2	11.8	4.8		0.0114	0.0132	0.0118	0.0048	0.0412	0.00076	0.00088	0.000786667	0.00032	0.00274667	7.6e-07	8.8e-07	7.86667e-07	3.2e-07	2.74667e-06	0.00274667	0.00549333	5.49333		0.000686667	6.86667e-07	0.000686667	0.00137333	1.37333	4.39077e-07	-14.6386
	285	13.5	14.9	15.4	8.2		8.6	10	10.5	3.3		0.0086	0.01	0.0105	0.0033	0.0324	0.000573333	0.000666667	0.0007	0.00022	0.00216	5.73333e-07	6.66667e-07	7e-07	2.2e-07	2.16e-06	0.00216	0.00432	4.32		0.00054	5.4e-07	0.00054	0.00108	1.08	3.45294e-07	-14.8789
	300	11.5	15.3	15	8.8		6.6	10.4	10.1	3.9		0.0066	0.0104	0.0101	0.0039	0.031	0.00044	0.000693333	0.000673333	0.00026	0.00206667	4.4e-07	6.93333e-07	6.73333e-07	2.6e-07	2.06667e-06	0.00206667	0.00413333	4.13333		0.000516667	5.16667e-07	0.000516667	0.00103333	1.03333	3.30374e-07	-14.923
	315	14.9	15.2	14.3	8.2		10	10.3	9.4	3.3		0.01	0.0103	0.0094	0.0033	0.033	0.000666667	0.000686667	0.000626667	0.00022	0.0022	6.66667e-07	6.86667e-07	6.26667e-07	2.2e-07	2.2e-06	0.0022	0.0044	4.4		0.00055	5.5e-07	0.00055	0.0011	1.1	3.51688e-07	-14.8605
30 Sept WL= 0,69m	330	10.9	14.5	12.5	18.1		6	9.6	7.6	13.2		0.006	0.0096	0.0076	0.0132	0.0364	0.0004	0.00064	0.000506667	0.00088	0.00242667	4e-07	6.4e-07	5.06667e-07	8.8e-07	2.42667e-06	0.00242667	0.00485333	4.85333		0.000606667	6.06667e-07	0.000606667	0.00121333	1.21333	3.87923e-07	-14.7625
	345	10.2	14.8	13.7	18.1		5.3	9.9	8.8	13.2		0.0053	0.0099	0.0088	0.0132	0.0372	0.000353333	0.00066	0.000586667	0.00088	0.00248	3.53333e-07	6.6e-07	5.86667e-07	8.8e-07	2.48e-06	0.00248	0.00496	4.96		0.00062	6.2e-07	0.00062	0.00124	1.24	3.96449e-07	-14.7407
	360	10.9	14.6	13	15.1		6	9.7	8.1	10.2		0.006	0.0097	0.0081	0.0102	0.034	0.0004	0.000646667	0.00054	0.00068	0.00226667	4e-07	6.46667e-07	5.4e-07	6.8e-07	2.26667e-06	0.00226667	0.00453333	4.53333		0.000566667	5.66667e-07	0.000566667	0.00113333	1.13333	3.62345e-07	-14.8307
	375	13	15.1	14.9	10.6		8.1	10.2	10	5.7		0.0081	0.0102	0.01	0.0057	0.034	0.00054	0.00068	0.000666667	0.00038	0.00226667	5.4e-07	6.8e-07	6.66667e-07	3.8e-07	2.26667e-06	0.00226667	0.00453333	4.53333		0.000566667	5.66667e-07	0.000566667	0.00113333	1.13333	3.62345e-07	-14.8307
	390	12.1	15.5	18.8	10.9		7.2	10.6	13.9	6		0.0072	0.0106	0.0139	0.006	0.0377	0.00048	0.000706667	0.000926667	0.0004	0.00251333	4.8e-07	7.06667e-07	9.26667e-07	4e-07	2.51333e-06	0.00251333	0.00502667	5.02667		0.000628333	6.28333e-07	0.000628333	0.00125667	1.25667	4.01777e-07	-14.7274
	405	11.9	16.3	18.8	11.4		7	11.4	13.9	6.5		0.007	0.0114	0.0139	0.0065	0.0388	0.000466667	0.00076	0.000926667	0.000433333	0.00258667	4.66667e-07	7.6e-07	9.26667e-07	4.33333e-07	2.58667e-06	0.00258667	0.00517333	5.17333		0.000646667	6.46667e-07	0.000646667	0.00129333	1.29333	4.135e-07	-14.6986
	420	12.3	16.7	19.7	15.2		7.4	11.8	14.8	10.3		0.0074	0.0118	0.0148	0.0103	0.0443	0.000493333	0.000786667	0.000986667	0.000686667	0.00295333	4.93333e-07	7.86667e-07	9.86667e-07	6.86667e-07	2.95333e-06	0.00295333	0.00590667	5.90667		0.000738333	7.38333e-07	0.000738333	0.00147667	1.47667	4.72115e-07	-14.566
	435	15.6	17	19.5	15.7		10.7	12.1	14.6	10.8		0.0107	0.0121	0.0146	0.0108	0.0482	0.000713333	0.000806667	0.000973333	0.00072	0.00321333	7.13333e-07	8.06667e-07	9.73333e-07	7.2e-07	3.21333e-06	0.00321333	0.00642667	6.42667		0.000803333	8.03333e-07	0.000803333	0.00160667	1.60667	5.13678e-07	-14.4817
	450	13.1	17	19.2	12.2		8.2	12.1	14.3	7.3		0.0082	0.0121	0.0143	0.0073	0.0419	0.000546667	0.000806667	0.000953333	0.000486667	0.00279333	5.46667e-07	8.06667e-07	9.53333e-07	4.86667e-07	2.79333e-06	0.00279333	0.00558667	5.58667		0.000698333	6.98333e-07	0.000698333	0.00139667	1.39667	4.46538e-07	-14.6217
	465	12.3	17.1	19.5	12.3		7.4	12.2	14.6	7.4		0.0074	0.0122	0.0146	0.0074	0.0416	0.000493333	0.000813333	0.000973333	0.000493333	0.00277333	4.93333e-07	8.13333e-07	9.73333e-07	4.93333e-07	2.77333e-06	0.00277333	0.00554667	5.54667		0.000693333	6.93333e-07	0.000693333	0.00138667	1.38667	4.4334e-07	-14.6289
	480	12.5	17.3	19.4	12.4		7.6	12.4	14.5	7.5		0.0076	0.0124	0.0145	0.0075	0.042	0.000506667	0.000826667	0.000966667	0.0005	0.0028	5.06667e-07	8.26667e-07	9.66667e-07	5e-07	2.8e-06	0.0028	0.0056	5.6		0.0007	7e-07	0.0007	0.0014	1.4	4.47603e-07	-14.6194
	495	12.5	17.2	19.2	12.4		7.6	12.3	14.3	7.5		0.0076	0.0123	0.0143	0.0075	0.0417	0.000506667	0.00082	0.000953333	0.0005	0.00278	5.06667e-07	8.2e-07	9.53333e-07	5e-07	2.78e-06	0.00278	0.00556	5.56		0.000695	6.95e-07	0.000695	0.00139	1.39	4.44406e-07	-14.6265
	510	12.8	17.9	19.4	12.2		7.9	13	14.5	7.3		0.0079	0.013	0.0145	0.0073	0.0427	0.000526667	0.000866667	0.000966667	0.000486667	0.00284667	5.26667e-07	8.66667e-07	9.66667e-07	4.86667e-07	2.84667e-06	0.00284667	0.00569333	5.69333		0.000711667	7.11667e-07	0.000711667	0.00142333	1.42333	4.55063e-07	-14.6028
01 Oct Wl = 0,69m	525	7.3	18.2	14.3	11.5		2.4	13.3	9.4	6.6		0.0024	0.0133	0.0094	0.0066	0.0317	0.00016	0.000886667	0.000626667	0.00044	0.00211333	1.6e-07	8.86667e-07	6.26667e-07	4.4e-07	2.11333e-06	0.00211333	0.00422667	4.22667		0.000528333	5.28333e-07	0.000528333	0.00105667	1.05667	3.37834e-07	-14.9007
	540	11.3	18	18.9	11.7		6.4	13.1	14	6.8		0.0064	0.0131	0.014	0.0068	0.0403	0.000426667	0.000873333	0.000933333	0.000453333	0.00268667	4.26667e-07	8.73333e-07	9.33333e-07	4.53333e-07	2.68667e-06	0.00268667	0.00537333	5.37333		0.000671667	6.71667e-07	0.000671667	0.00134333	1.34333	4.29486e-07	-14.6607
	555	10.8	18.2	14.5	11.7		5.9	13.3	9.6	6.8		0.0059	0.0133	0.0096	0.0068	0.0356	0.000393333	0.000886667	0.00064	0.000453333	0.00237333	3.93333e-07	8.86667e-07	6.4e-07	4.53333e-07	2.37333e-06	0.00237333	0.00474667	4.74667		0.000593333	5.93333e-07	0.000593333	0.00118667	1.18667	3.79397e-07	-14.7847
	570	11.3	17.8	19.9	11.2		6.4	12.9	15	6.3		0.0064	0.0129	0.015	0.0063	0.0406	0.000426667	0.00086	0.001	0.00042	0.00270667	4.26667e-07	8.6e-07	1e-06	4.2e-07	2.70667e-06	0.00270667	0.00541333	5.41333		0.000676667	6.76667e-07	0.000676667	0.00135333	1.35333	4.32683e-07	-14.6533
	585	11.3	11.1	18.8	11.1		6.4	6.2	13.9	6.2		0.0064	0.0062	0.0139	0.0062	0.0327	0.000426667	0.000413333	0.000926667	0.000413333	0.00218	4.26667e-07	4.13333e-07	9.26667e-07	4.13333e-07	2.18e-06	0.00218	0.00436	4.36		0.000545	5.45e-07	0.000545	0.00109	1.09	3.48491e-07	-14.8697
	600	11	17.4	18.6	10.1		6.1	12.5	13.7	5.2		0.0061	0.0125	0.0137	0.0052	0.0375	0.000406667	0.000833333	0.000913333	0.000346667	0.0025	4.06667e-07	8.33333e-07	9.13333e-07	3.46667e-07	2.5e-06	0.0025	0.005	5		0.000625	6.25e-07	0.000625	0.00125	1.25	3.99646e-07	-14.7327
	615	10.9	17.5	17.6	11.5		6	12.6	12.7	6.6		0.006	0.0126	0.0127	0.0066	0.0379	0.0004	0.00084	0.000846667	0.00044	0.00252667	4e-07	8.4e-07	8.46667e-07	4.4e-07	2.52667e-06	0.00252667	0.00505333	5.05333		0.000631667	6.31667e-07	0.000631667	0.00126333	1.26333	4.03909e-07	-14.7221
	630	10.8	17.2	19	11.4		5.9	12.3	14.1	6.5		0.0059	0.0123	0.0141	0.0065	0.0388	0.000393333	0.00082	0.00094	0.000433333	0.00258667	3.93333e-07	8.2e-07	9.4e-07	4.33333e-07	2.58667e-06	0.00258667	0.00517333	5.17333		0.000646667	6.46667e-07	0.000646667	0.00129333	1.29333	4.135e-07	-14.6986
	645	10.9	17.4	19.5	12.2		6	12.5	14.6	7.3		0.006	0.0125	0.0146	0.0073	0.0404	0.0004	0.000833333	0.000973333	0.000486667	0.00269333	4e-07	8.33333e-07	9.73333e-07	4.86667e-07	2.69333e-06	0.00269333	0.00538667	5.38667		0.000673333	6.73333e-07	0.000673333	0.00134667	1.34667	4.30552e-07	-14.6582
	660	11	17.5	19.2	12.2		6.1	12.6	14.3	7.3		0.0061	0.0126	0.0143	0.0073	0.0403	0.000406667	0.00084	0.000953333	0.000486667	0.00268667	4.06667e-07	8.4e-07	9.53333e-07	4.86667e-07	2.68667e-06	0.00268667	0.00537333	5.37333		0.000671667	6.71667e-07	0.000671667	0.00134333	1.34333	4.29486e-07	-14.6607
	675	11.1	17.1	18.4	12.1		6.2	12.2	13.5	7.2		0.0062	0.0122	0.0135	0.0072	0.0391	0.000413333	0.000813333	0.0009	0.00048	0.00260667	4.13333e-07	8.13333e-07	9e-07	4.8e-07	2.60667e-06	0.00260667	0.00521333	5.21333		0.000651667	6.51667e-07	0.000651667	0.00130333	1.30333	4.16697e-07	-14.6909
	690	10.9	17.2	18.7	12.4		6	12.3	13.8	7.5		0.006	0.0123	0.0138	0.0075	0.0396	0.0004	0.00082	0.00092	0.0005	0.00264	4e-07	8.2e-07	9.2e-07	5e-07	2.64e-06	0.00264	0.00528	5.28		0.00066	6.6e-07	0.00066	0.00132	1.32	4.22026e-07	-14.6782
	705	11.3	17.1	17.7	12.1		6.4	12.2	12.8	7.2		0.0064	0.0122	0.0128	0.0072	0.0386	0.000426667	0.000813333	0.000853333	0.00048	0.00257333	4.26667e-07	8.13333e-07	8.53333e-07	4.8e-07	2.57333e-06	0.00257333	0.00514667	5.14667		0.000643333	6.43333e-07	0.000643333	0.00128667	1.28667	4.11369e-07	-14.7038
	720	11	17.4	19.2	12.8		6.1	12.5	14.3	7.9		0.0061	0.0125	0.0143	0.0079	0.0408	0.000406667	0.000833333	0.000953333	0.000526667	0.00272	4.06667e-07	8.33333e-07	9.53333e-07	5.26667e-07	2.72e-06	0.00272	0.00544	5.44		0.00068	6.8e-07	0.00068	0.00136	1.36	4.34815e-07	-14.6483
	735	10	11.1	19	12.4		5.1	6.2	14.1	7.5		0.0051	0.0062	0.0141	0.0075	0.0329	0.00034	0.000413333	0.00094	0.0005	0.00219333	3.4e-07	4.13333e-07	9.4e-07	5e-07	2.19333e-06	0.00219333	0.00438667	4.38667		0.000548333	5.48333e-07	0.000548333	0.00109667	1.09667	3.50623e-07	-14.8636
	750	11.1	10.1	18.6	12.6		6.2	5.2	13.7	7.7		0.0062	0.0052	0.0137	0.0077	0.0328	0.000413333	0.000346667	0.000913333	0.000513333	0.00218667	4.13333e-07	3.46667e-07	9.13333e-07	5.13333e-07	2.18667e-06	0.00218667	0.00437333	4.37333		0.000546667	5.46667e-07	0.000546667	0.00109333	1.09333	3.49557e-07	-14.8666
	765	11.1	10.4	18.5	12.7		6.2	5.5	13.6	7.8		0.0062	0.0055	0.0136	0.0078	0.0331	0.000413333	0.000366667	0.000906667	0.00052	0.00220667	4.13333e-07	3.66667e-07	9.06667e-07	5.2e-07	2.20667e-06	0.00220667	0.00441333	4.41333		0.000551667	5.51667e-07	0.000551667	0.00110333	1.10333	3.52754e-07	-14.8575
	780	11.5	10.3	18.7	12.5		6.6	5.4	13.8	7.6		0.0066	0.0054	0.0138	0.0076	0.0334	0.00044	0.00036	0.00092	0.000506667	0.00222667	4.4e-07	3.6e-07	9.2e-07	5.06667e-07	2.22667e-06	0.00222667	0.00445333	4.45333		0.000556667	5.56667e-07	0.000556667	0.00111333	1.11333	3.55951e-07	-14.8485
02 Oct WL= 0,65m	795	12	14	17.8	9.6		7.1	9.1	12.9	4.7		0.0071	0.0091	0.0129	0.0047	0.0338	0.000473333	0.000606667	0.00086	0.000313333	0.00225333	4.73333e-07	6.06667e-07	8.6e-07	3.13333e-07	2.25333e-06	0.00225333	0.00450667	4.50667		0.000563333	5.63333e-07	0.000563333	0.00112667	1.12667	3.60214e-07	-14.8366
	810	11.2	14.3	17.2	9.5		6.3	9.4	12.3	4.6		0.0063	0.0094	0.0123	0.0046	0.0326	0.00042	0.000626667	0.00082	0.000306667	0.00217333	4.2e-07	6.26667e-07	8.2e-07	3.06667e-07	2.17333e-06	0.00217333	0.00434667	4.34667		0.000543333	5.43333e-07	0.000543333	0.00108667	1.08667	3.47425e-07	-14.8727
	825	11.4	13.7	16.4	9.2		6.5	8.8	11.5	4.3		0.0065	0.0088	0.0115	0.0043	0.0311	0.000433333	0.000586667	0.000766667	0.000286667	0.00207333	4.33333e-07	5.86667e-07	7.66667e-07	2.86667e-07	2.07333e-06	0.00207333	0.00414667	4.14667		0.000518333	5.18333e-07	0.000518333	0.00103667	1.03667	3.3144e-07	-14.9198
	840	10.5	12.1	12.7	8.5		5.6	7.2	7.8	3.6		0.0056	0.0072	0.0078	0.0036	0.0242	0.000373333	0.00048	0.00052	0.00024	0.00161333	3.73333e-07	4.8e-07	5.2e-07	2.4e-07	1.61333e-06	0.00161333	0.00322667	3.22667		0.000403333	4.03333e-07	0.000403333	0.000806667	0.806667	2.57905e-07	-15.1707
	855	11.1	12.6	16.7	9.6		6.2	7.7	11.8	4.7		0.0062	0.0077	0.0118	0.0047	0.0304	0.000413333	0.000513333	0.000786667	0.000313333	0.00202667	4.13333e-07	5.13333e-07	7.86667e-07	3.13333e-07	2.02667e-06	0.00202667	0.00405333	4.05333		0.000506667	5.06667e-07	0.000506667	0.00101333	1.01333	3.23979e-07	-14.9426
	870	15.7	14.5	17.6	10.7		10.8	9.6	12.7	5.8		0.0108	0.0096	0.0127	0.0058	0.0389	0.00072	0.00064	0.000846667	0.000386667	0.00259333	7.2e-07	6.4e-07	8.46667e-07	3.86667e-07	2.59333e-06	0.00259333	0.00518667	5.18667		0.000648333	6.48333e-07	0.000648333	0.00129667	1.29667	4.14566e-07	-14.696
	885	15.2	15.5	16.7	11		10.3	10.6	11.8	6.1		0.0103	0.0106	0.0118	0.0061	0.0388	0.000686667	0.000706667	0.000786667	0.000406667	0.00258667	6.86667e-07	7.06667e-07	7.86667e-07	4.06667e-07	2.58667e-06	0.00258667	0.00517333	5.17333		0.000646667	6.46667e-07	0.000646667	0.00129333	1.29333	4.135e-07	-14.6986
	900	15.3	15.4	16.5	10.8		10.4	10.5	11.6	5.9		0.0104	0.0105	0.0116	0.0059	0.0384	0.000693333	0.0007	0.000773333	0.000393333	0.00256	6.93333e-07	7e-07	7.73333e-07	3.93333e-07	2.56e-06	0.00256	0.00512	5.12		0.00064	6.4e-07	0.00064	0.00128	1.28	4.09237e-07	-14.709
	915	15	14.1	16.3	10.5		10.1	9.2	11.4	5.6		0.0101	0.0092	0.0114	0.0056	0.0363	0.000673333	0.000613333	0.00076	0.000373333	0.00242	6.73333e-07	6.13333e-07	7.6e-07	3.73333e-07	2.42e-06	0.00242	0.00484	4.84		0.000605	6.05e-07	0.000605	0.00121	1.21	3.86857e-07	-14.7652
	930	14.5	14.9	17.1	10.7		9.6	10	12.2	5.8		0.0096	0.01	0.0122	0.0058	0.0376	0.00064	0.000666667	0.000813333	0.000386667	0.00250667	6.4e-07	6.66667e-07	8.13333e-07	3.86667e-07	2.50667e-06	0.00250667	0.00501333	5.01333		0.000626667	6.26667e-07	0.000626667	0.00125333	1.25333	4.00711e-07	-14.73
	945	15.4	14.4	16.8	10.6		10.5	9.5	11.9	5.7		0.0105	0.0095	0.0119	0.0057	0.0376	0.0007	0.000633333	0.000793333	0.00038	0.00250667	7e-07	6.33333e-07	7.93333e-07	3.8e-07	2.50667e-06	0.00250667	0.00501333	5.01333		0.000626667	6.26667e-07	0.000626667	0.00125333	1.25333	4.00711e-07	-14.73
	960	15	14.4	16.7	10.5		10.1	9.5	11.8	5.6		0.0101	0.0095	0.0118	0.0056	0.037	0.000673333	0.000633333	0.000786667	0.000373333	0.00246667	6.73333e-07	6.33333e-07	7.86667e-07	3.73333e-07	2.46667e-06	0.00246667	0.00493333	4.93333		0.000616667	6.16667e-07	0.000616667	0.00123333	1.23333	3.94317e-07	-14.7461
	975	15.3	15.9	16.2	10.4		10.4	11	11.3	5.5		0.0104	0.011	0.0113	0.0055	0.0382	0.000693333	0.000733333	0.000753333	0.000366667	0.00254667	6.93333e-07	7.33333e-07	7.53333e-07	3.66667e-07	2.54667e-06	0.00254667	0.00509333	5.09333		0.000636667	6.36667e-07	0.000636667	0.00127333	1.27333	4.07106e-07	-14.7142
	990	15.4	14.7	16.9	10.7		10.5	9.8	12	5.8		0.0105	0.0098	0.012	0.0058	0.0381	0.0007	0.000653333	0.0008	0.000386667	0.00254	7e-07	6.53333e-07	8e-07	3.86667e-07	2.54e-06	0.00254	0.00508	5.08		0.000635	6.35e-07	0.000635	0.00127	1.27	4.0604e-07	-14.7168
	1005	16.3	15.7	17.9	11.3		11.4	10.8	13	6.4		0.0114	0.0108	0.013	0.0064	0.0416	0.00076	0.00072	0.000866667	0.000426667	0.00277333	7.6e-07	7.2e-07	8.66667e-07	4.26667e-07	2.77333e-06	0.00277333	0.00554667	5.54667		0.000693333	6.93333e-07	0.000693333	0.00138667	1.38667	4.4334e-07	-14.6289
	1020	12.9	13	12.2	10.8		8	8.1	7.3	5.9		0.008	0.0081	0.0073	0.0059	0.0293	0.000533333	0.00054	0.000486667	0.000393333	0.00195333	5.33333e-07	5.4e-07	4.86667e-07	3.93333e-07	1.95333e-06	0.00195333	0.00390667	3.90667		0.000488333	4.88333e-07	0.000488333	0.000976667	0.976667	3.12257e-07	-14.9794
03 10 2019 WL = 0,65m	1035	5.7	10.5	21.3	10.9		0.8	5.6	16.4	6		0.0008	0.0056	0.0164	0.006	0.0288	5.33333e-05	0.000373333	0.00109333	0.0004	0.00192	5.33333e-08	3.73333e-07	1.09333e-06	4e-07	1.92e-06	0.00192	0.00384	3.84		0.00048	4.8e-07	0.00048	0.00096	0.96	3.06928e-07	-14.9967
	1050	15.1	16.4	19.7	10.3		10.2	11.5	14.8	5.4		0.0102	0.0115	0.0148	0.0054	0.0419	0.00068	0.000766667	0.000986667	0.00036	0.00279333	6.8e-07	7.66667e-07	9.86667e-07	3.6e-07	2.79333e-06	0.00279333	0.00558667	5.58667		0.000698333	6.98333e-07	0.000698333	0.00139667	1.39667	4.46538e-07	-14.6217
	1065	16.2	15.9	18.9	11.9		11.3	11	14	7		0.0113	0.011	0.014	0.007	0.0433	0.000753333	0.000733333	0.000933333	0.000466667	0.00288667	7.53333e-07	7.33333e-07	9.33333e-07	4.66667e-07	2.88667e-06	0.00288667	0.00577333	5.77333		0.000721667	7.21667e-07	0.000721667	0.00144333	1.44333	4.61458e-07	-14.5889
	1080	12.6	15.7	19.3	12		7.7	10.8	14.4	7.1		0.0077	0.0108	0.0144	0.0071	0.04	0.000513333	0.00072	0.00096	0.000473333	0.00266667	5.13333e-07	7.2e-07	9.6e-07	4.73333e-07	2.66667e-06	0.00266667	0.00533333	5.33333		0.000666667	6.66667e-07	0.000666667	0.00133333	1.33333	4.26289e-07	-14.6681
	1095	15.9	15.5	19	12.1		11	10.6	14.1	7.2		0.011	0.0106	0.0141	0.0072	0.0429	0.000733333	0.000706667	0.00094	0.00048	0.00286	7.33333e-07	7.06667e-07	9.4e-07	4.8e-07	2.86e-06	0.00286	0.00572	5.72		0.000715	7.15e-07	0.000715	0.00143	1.43	4.57195e-07	-14.5982
	1110	15.8	15.9	19.2	12		10.9	11	14.3	7.1		0.0109	0.011	0.0143	0.0071	0.0433	0.000726667	0.000733333	0.000953333	0.000473333	0.00288667	7.26667e-07	7.33333e-07	9.53333e-07	4.73333e-07	2.88667e-06	0.00288667	0.00577333	5.77333		0.000721667	7.21667e-07	0.000721667	0.00144333	1.44333	4.61458e-07	-14.5889
	1125	15	15	17.8	11.1		10.1	10.1	12.9	6.2		0.0101	0.0101	0.0129	0.0062	0.0393	0.000673333	0.000673333	0.00086	0.000413333	0.00262	6.73333e-07	6.73333e-07	8.6e-07	4.13333e-07	2.62e-06	0.00262	0.00524	5.24		0.000655	6.55e-07	0.000655	0.00131	1.31	4.18829e-07	-14.6858
	1140	15.1	15.3	18.6	11.8		10.2	10.4	13.7	6.9		0.0102	0.0104	0.0137	0.0069	0.0412	0.00068	0.000693333	0.000913333	0.00046	0.00274667	6.8e-07	6.93333e-07	9.13333e-07	4.6e-07	2.74667e-06	0.00274667	0.00549333	5.49333		0.000686667	6.86667e-07	0.000686667	0.00137333	1.37333	4.39077e-07	-14.6386
	1155	15.4	15.6	18.5	11.7		10.5	10.7	13.6	6.8		0.0105	0.0107	0.0136	0.0068	0.0416	0.0007	0.000713333	0.000906667	0.000453333	0.00277333	7e-07	7.13333e-07	9.06667e-07	4.53333e-07	2.77333e-06	0.00277333	0.00554667	5.54667		0.000693333	6.93333e-07	0.000693333	0.00138667	1.38667	4.4334e-07	-14.6289
	1170	14.6	14.7	17.4	11		9.7	9.8	12.5	6.1		0.0097	0.0098	0.0125	0.0061	0.0381	0.000646667	0.000653333	0.000833333	0.000406667	0.00254	6.46667e-07	6.53333e-07	8.33333e-07	4.06667e-07	2.54e-06	0.00254	0.00508	5.08		0.000635	6.35e-07	0.000635	0.00127	1.27	4.0604e-07	-14.7168
	1185	15.7	15.3	16.4	11.6		10.8	10.4	11.5	6.7		0.0108	0.0104	0.0115	0.0067	0.0394	0.00072	0.000693333	0.000766667	0.000446667	0.00262667	7.2e-07	6.93333e-07	7.66667e-07	4.46667e-07	2.62667e-06	0.00262667	0.00525333	5.25333		0.000656667	6.56667e-07	0.000656667	0.00131333	1.31333	4.19894e-07	-14.6833
	1200	14	15.1	17.3	11		9.1	10.2	12.4	6.1		0.0091	0.0102	0.0124	0.0061	0.0378	0.000606667	0.00068	0.000826667	0.000406667	0.00252	6.06667e-07	6.8e-07	8.26667e-07	4.06667e-07	2.52e-06	0.00252	0.00504	5.04		0.00063	6.3e-07	0.00063	0.00126	1.26	4.02843e-07	-14.7247
	1215	15.7	15.7	16.8	11.3		10.8	10.8	11.9	6.4		0.0108	0.0108	0.0119	0.0064	0.0399	0.00072	0.00072	0.000793333	0.000426667	0.00266	7.2e-07	7.2e-07	7.93333e-07	4.26667e-07	2.66e-06	0.00266	0.00532	5.32		0.000665	6.65e-07	0.000665	0.00133	1.33	4.25223e-07	-14.6707
	1230	14.6	14.4	17.1	10.6		9.7	9.5	12.2	5.7		0.0097	0.0095	0.0122	0.0057	0.0371	0.000646667	0.000633333	0.000813333	0.00038	0.00247333	6.46667e-07	6.33333e-07	8.13333e-07	3.8e-07	2.47333e-06	0.00247333	0.00494667	4.94667		0.000618333	6.18333e-07	0.000618333	0.00123667	1.23667	3.95383e-07	-14.7434
	1245	14.5	15.3	17.1	11.3		9.6	10.4	12.2	6.4		0.0096	0.0104	0.0122	0.0064	0.0386	0.00064	0.000693333	0.000813333	0.000426667	0.00257333	6.4e-07	6.93333e-07	8.13333e-07	4.26667e-07	2.57333e-06	0.00257333	0.00514667	5.14667		0.000643333	6.43333e-07	0.000643333	0.00128667	1.28667	4.11369e-07	-14.7038
03 Oct WL= 0,64m	1260	14.6	15.2	17.1	6.6		9.7	10.3	12.2	1.7		0.0097	0.0103	0.0122	0.0017	0.0339	0.000646667	0.000686667	0.000813333	0.000113333	0.00226	6.46667e-07	6.86667e-07	8.13333e-07	1.13333e-07	2.26e-06	0.00226	0.00452	4.52		0.000565	5.65e-07	0.000565	0.00113	1.13	3.6128e-07	-14.8336
	1275	14.3	15.3	16.8	7.2		9.4	10.4	11.9	2.3		0.0094	0.0104	0.0119	0.0023	0.034	0.000626667	0.000693333	0.000793333	0.000153333	0.00226667	6.26667e-07	6.93333e-07	7.93333e-07	1.53333e-07	2.26667e-06	0.00226667	0.00453333	4.53333		0.000566667	5.66667e-07	0.000566667	0.00113333	1.13333	3.62345e-07	-14.8307
	1290	14.5	15.2	16.9	6.5		9.6	10.3	12	1.6		0.0096	0.0103	0.012	0.0016	0.0335	0.00064	0.000686667	0.0008	0.000106667	0.00223333	6.4e-07	6.86667e-07	8e-07	1.06667e-07	2.23333e-06	0.00223333	0.00446667	4.46667		0.000558333	5.58333e-07	0.000558333	0.00111667	1.11667	3.57017e-07	-14.8455
	1305	14.6	15.1	16.7	6.6		9.7	10.2	11.8	1.7		0.0097	0.0102	0.0118	0.0017	0.0334	0.000646667	0.00068	0.000786667	0.000113333	0.00222667	6.46667e-07	6.8e-07	7.86667e-07	1.13333e-07	2.22667e-06	0.00222667	0.00445333	4.45333		0.000556667	5.56667e-07	0.000556667	0.00111333	1.11333	3.55951e-07	-14.8485
	1320	14.2	15	16.5	8.3		9.3	10.1	11.6	3.4		0.0093	0.0101	0.0116	0.0034	0.0344	0.00062	0.000673333	0.000773333	0.000226667	0.00229333	6.2e-07	6.73333e-07	7.73333e-07	2.26667e-07	2.29333e-06	0.00229333	0.00458667	4.58667		0.000573333	5.73333e-07	0.000573333	0.00114667	1.14667	3.66608e-07	-14.819
	1335	13.9	15	16.5	8.4		9	10.1	11.6	3.5		0.009	0.0101	0.0116	0.0035	0.0342	0.0006	0.000673333	0.000773333	0.000233333	0.00228	6e-07	6.73333e-07	7.73333e-07	2.33333e-07	2.28e-06	0.00228	0.00456	4.56		0.00057	5.7e-07	0.00057	0.00114	1.14	3.64477e-07	-14.8248
	1350	13.7	14.8	16.6	8.5		8.8	9.9	11.7	3.6		0.0088	0.0099	0.0117	0.0036	0.034	0.000586667	0.00066	0.00078	0.00024	0.00226667	5.86667e-07	6.6e-07	7.8e-07	2.4e-07	2.26667e-06	0.00226667	0.00453333	4.53333		0.000566667	5.66667e-07	0.000566667	0.00113333	1.13333	3.62345e-07	-14.8307
07 Oct WL = 0,64m	1365	13.5	14.9	16.5	6		8.6	10	11.6	1.1		0.0086	0.01	0.0116	0.0011	0.0313	0.000573333	0.000666667	0.000773333	7.33333e-05	0.00208667	5.73333e-07	6.66667e-07	7.73333e-07	7.33333e-08	2.08667e-06	0.00208667	0.00417333	4.17333		0.000521667	5.21667e-07	0.000521667	0.00104333	1.04333	3.33571e-07	-14.9134
	1380	13.6	14.7	16.3	6.2		8.7	9.8	11.4	1.3		0.0087	0.0098	0.0114	0.0013	0.0312	0.00058	0.000653333	0.00076	8.66667e-05	0.00208	5.8e-07	6.53333e-07	7.6e-07	8.66667e-08	2.08e-06	0.00208	0.00416	4.16		0.00052	5.2e-07	0.00052	0.00104	1.04	3.32505e-07	-14.9166
	1395	13.4	14.7	16.1	6.5		8.5	9.8	11.2	1.6		0.0085	0.0098	0.0112	0.0016	0.0311	0.000566667	0.000653333	0.000746667	0.000106667	0.00207333	5.66667e-07	6.53333e-07	7.46667e-07	1.06667e-07	2.07333e-06	0.00207333	0.00414667	4.14667		0.000518333	5.18333e-07	0.000518333	0.00103667	1.03667	3.3144e-07	-14.9198
	1410	13.3	14.6	16.1	6.6		8.4	9.7	11.2	1.7		0.0084	0.0097	0.0112	0.0017	0.031	0.00056	0.000646667	0.000746667	0.000113333	0.00206667	5.6e-07	6.46667e-07	7.46667e-07	1.13333e-07	2.06667e-06	0.00206667	0.00413333	4.13333		0.000516667	5.16667e-07	0.000516667	0.00103333	1.03333	3.30374e-07	-14.923
	1425	13.2	14.5	16	6.7		8.3	9.6	11.1	1.8		0.0083	0.0096	0.0111	0.0018	0.0308	0.000553333	0.00064	0.00074	0.00012	0.00205333	5.53333e-07	6.4e-07	7.4e-07	1.2e-07	2.05333e-06	0.00205333	0.00410667	4.10667		0.000513333	5.13333e-07	0.000513333	0.00102667	1.02667	3.28242e-07	-14.9295
	1440	13.5	14.3	15.8	5.8		8.6	9.4	10.9	0.9		0.0086	0.0094	0.0109	0.0009	0.0298	0.000573333	0.000626667	0.000726667	6e-05	0.00198667	5.73333e-07	6.26667e-07	7.26667e-07	6e-08	1.98667e-06	0.00198667	0.00397333	3.97333		0.000496667	4.96667e-07	0.000496667	0.000993333	0.993333	3.17585e-07	-14.9625
	1455	13.2	14.2	15.6	7.1		8.3	9.3	10.7	2.2		0.0083	0.0093	0.0107	0.0022	0.0305	0.000553333	0.00062	0.000713333	0.000146667	0.00203333	5.53333e-07	6.2e-07	7.13333e-07	1.46667e-07	2.03333e-06	0.00203333	0.00406667	4.06667		0.000508333	5.08333e-07	0.000508333	0.00101667	1.01667	3.25045e-07	-14.9393
	1470	13	14.2	15.8	7		8.1	9.3	10.9	2.1		0.0081	0.0093	0.0109	0.0021	0.0304	0.00054	0.00062	0.000726667	0.00014	0.00202667	5.4e-07	6.2e-07	7.26667e-07	1.4e-07	2.02667e-06	0.00202667	0.00405333	4.05333		0.000506667	5.06667e-07	0.000506667	0.00101333	1.01333	3.23979e-07	-14.9426
08 Oct WL = 0,60m	1485	13	14.3	15.9	6		8.1	9.4	11	1.1		0.0081	0.0094	0.011	0.0011	0.0296	0.00054	0.000626667	0.000733333	7.33333e-05	0.00197333	5.4e-07	6.26667e-07	7.33333e-07	7.33333e-08	1.97333e-06	0.00197333	0.00394667	3.94667		0.000493333	4.93333e-07	0.000493333	0.000986667	0.986667	3.15454e-07	-14.9693
	1500	13.3	14.1	15.7	6.4		8.4	9.2	10.8	1.5		0.0084	0.0092	0.0108	0.0015	0.0299	0.00056	0.000613333	0.00072	0.0001	0.00199333	5.6e-07	6.13333e-07	7.2e-07	1e-07	1.99333e-06	0.00199333	0.00398667	3.98667		0.000498333	4.98333e-07	0.000498333	0.000996667	0.996667	3.18651e-07	-14.9592
	1515	13.4	13.9	0.5	6.4		8.5	9	-4.4	1.5		0.0085	0.009	-0.0044	0.0015	0.0146	0.000566667	0.0006	-0.000293333	0.0001	0.000973333	5.66667e-07	6e-07	-2.93333e-07	1e-07	9.73333e-07	0.000973333	0.00194667	1.94667		0.000243333	2.43333e-07	0.000243333	0.000486667	0.486667	1.55595e-07	-15.676
	1530	13.1	13.7	15.6	6.4		8.2	8.8	10.7	1.5		0.0082	0.0088	0.0107	0.0015	0.0292	0.000546667	0.000586667	0.000713333	0.0001	0.00194667	5.46667e-07	5.86667e-07	7.13333e-07	1e-07	1.94667e-06	0.00194667	0.00389333	3.89333		0.000486667	4.86667e-07	0.000486667	0.000973333	0.973333	3.11191e-07	-14.9829
	1545	13.5	13.8	15.5	6.9		8.6	8.9	10.6	2		0.0086	0.0089	0.0106	0.002	0.0301	0.000573333	0.000593333	0.000706667	0.000133333	0.00200667	5.73333e-07	5.93333e-07	7.06667e-07	1.33333e-07	2.00667e-06	0.00200667	0.00401333	4.01333		0.000501667	5.01667e-07	0.000501667	0.00100333	1.00333	3.20782e-07	-14.9525
	1560	13.2	13.7	15.4	6.1		8.3	8.8	10.5	1.2		0.0083	0.0088	0.0105	0.0012	0.0288	0.000553333	0.000586667	0.0007	8e-05	0.00192	5.53333e-07	5.86667e-07	7e-07	8e-08	1.92e-06	0.00192	0.00384	3.84		0.00048	4.8e-07	0.00048	0.00096	0.96	3.06928e-07	-14.9967
	1575	13.2	13.5	15.2	6.1		8.3	8.6	10.3	1.2		0.0083	0.0086	0.0103	0.0012	0.0284	0.000553333	0.000573333	0.000686667	8e-05	0.00189333	5.53333e-07	5.73333e-07	6.86667e-07	8e-08	1.89333e-06	0.00189333	0.00378667	3.78667		0.000473333	4.73333e-07	0.000473333	0.000946667	0.946667	3.02665e-07	-15.0106
	1590	13.1	13.6	14.9	6		8.2	8.7	10	1.1		0.0082	0.0087	0.01	0.0011	0.028	0.000546667	0.00058	0.000666667	7.33333e-05	0.00186667	5.46667e-07	5.8e-07	6.66667e-07	7.33333e-08	1.86667e-06	0.00186667	0.00373333	3.73333		0.000466667	4.66667e-07	0.000466667	0.000933333	0.933333	2.98402e-07	-15.0248
	1605	13.6	13.5	14.8	5.8		8.7	8.6	9.9	0.9		0.0087	0.0086	0.0099	0.0009	0.0281	0.00058	0.000573333	0.00066	6e-05	0.00187333	5.8e-07	5.73333e-07	6.6e-07	6e-08	1.87333e-06	0.00187333	0.00374667	3.74667		0.000468333	4.68333e-07	0.000468333	0.000936667	0.936667	2.99468e-07	-15.0213
	1620	13.2	13.2	14.9	6.2		8.3	8.3	10	1.3		0.0083	0.0083	0.01	0.0013	0.0279	0.000553333	0.000553333	0.000666667	8.66667e-05	0.00186	5.53333e-07	5.53333e-07	6.66667e-07	8.66667e-08	1.86e-06	0.00186	0.00372	3.72		0.000465	4.65e-07	0.000465	0.00093	0.93	2.97336e-07	-15.0284
	1635	13.3	12.9	14.6	6.6		8.4	8	9.7	1.7		0.0084	0.008	0.0097	0.0017	0.0278	0.00056	0.000533333	0.000646667	0.000113333	0.00185333	5.6e-07	5.33333e-07	6.46667e-07	1.13333e-07	1.85333e-06	0.00185333	0.00370667	3.70667		0.000463333	4.63333e-07	0.000463333	0.000926667	0.926667	2.96271e-07	-15.032
	1650	13.1	12.7	14.4	6.3		8.2	7.8	9.5	1.4		0.0082	0.0078	0.0095	0.0014	0.0269	0.000546667	0.00052	0.000633333	9.33333e-05	0.00179333	5.46667e-07	5.2e-07	6.33333e-07	9.33333e-08	1.79333e-06	0.00179333	0.00358667	3.58667		0.000448333	4.48333e-07	0.000448333	0.000896667	0.896667	2.86679e-07	-15.0649
	1665	12.7	12.8	14.3	6.4		7.8	7.9	9.4	1.5		0.0078	0.0079	0.0094	0.0015	0.0266	0.00052	0.000526667	0.000626667	0.0001	0.00177333	5.2e-07	5.26667e-07	6.26667e-07	1e-07	1.77333e-06	0.00177333	0.00354667	3.54667		0.000443333	4.43333e-07	0.000443333	0.000886667	0.886667	2.83482e-07	-15.0761
	1680	12.5	12.6	14.2	6.1		7.6	7.7	9.3	1.2		0.0076	0.0077	0.0093	0.0012	0.0258	0.000506667	0.000513333	0.00062	8e-05	0.00172	5.06667e-07	5.13333e-07	6.2e-07	8e-08	1.72e-06	0.00172	0.00344	3.44		0.00043	4.3e-07	0.00043	0.00086	0.86	2.74956e-07	-15.1067
	1695	12.4	12.3	14	6.2		7.5	7.4	9.1	1.3		0.0075	0.0074	0.0091	0.0013	0.0253	0.0005	0.000493333	0.000606667	8.66667e-05	0.00168667	5e-07	4.93333e-07	6.06667e-07	8.66667e-08	1.68667e-06	0.00168667	0.00337333	3.37333		0.000421667	4.21667e-07	0.000421667	0.000843333	0.843333	2.69628e-07	-15.1262
	1710	12.2	12.1	13.7	5.8		7.3	7.2	8.8	0.9		0.0073	0.0072	0.0088	0.0009	0.0242	0.000486667	0.00048	0.000586667	6e-05	0.00161333	4.86667e-07	4.8e-07	5.86667e-07	6e-08	1.61333e-06	0.00161333	0.00322667	3.22667		0.000403333	4.03333e-07	0.000403333	0.000806667	0.806667	2.57905e-07	-15.1707
	1725	12.2	12	13.5	6		7.3	7.1	8.6	1.1		0.0073	0.0071	0.0086	0.0011	0.0241	0.000486667	0.000473333	0.000573333	7.33333e-05	0.00160667	4.86667e-07	4.73333e-07	5.73333e-07	7.33333e-08	1.60667e-06	0.00160667	0.00321333	3.21333		0.000401667	4.01667e-07	0.000401667	0.000803333	0.803333	2.56839e-07	-15.1748
	1740	11.5	11.7	12.7	12.4		6.6	7.8	7.5	7.5		0.0066	0.0078	0.0075	0.0075	0.0294	0.00044	0.00052	0.0005	0.0005	0.00196	4.4e-07	5.2e-07	5e-07	5e-07	1.96e-06	0.00196	0.00392	3.92		0.00049	4.9e-07	0.00049	0.00098	0.98	3.13322e-07	-14.976
10 Oct WL= 0,60m	1755	11.3	11.7	12.9	12.7		6.4	8	7.8	7.8		0.0064	0.008	0.0078	0.0078	0.03	0.000426667	0.000533333	0.00052	0.00052	0.002	4.26667e-07	5.33333e-07	5.2e-07	5.2e-07	2e-06	0.002	0.004	4		0.0005	5e-07	0.0005	0.001	1	3.19717e-07	-14.9558
	1770	11.2	11.5	12.2	12.1		6.3	7.3	7.2	7.2		0.0063	0.0073	0.0072	0.0072	0.028	0.00042	0.000486667	0.00048	0.00048	0.00186667	4.2e-07	4.86667e-07	4.8e-07	4.8e-07	1.86667e-06	0.00186667	0.00373333	3.73333		0.000466667	4.66667e-07	0.000466667	0.000933333	0.933333	2.98402e-07	-15.0248
	1785	11.4	11.4	12.8	12.5		6.5	7.9	7.6	7.6		0.0065	0.0079	0.0076	0.0076	0.0296	0.000433333	0.000526667	0.000506667	0.000506667	0.00197333	4.33333e-07	5.26667e-07	5.06667e-07	5.06667e-07	1.97333e-06	0.00197333	0.00394667	3.94667		0.000493333	4.93333e-07	0.000493333	0.000986667	0.986667	3.15454e-07	-14.9693
	1800	12	12	13.6	13.3		7.1	8.7	8.4	8.4		0.0071	0.0087	0.0084	0.0084	0.0326	0.000473333	0.00058	0.00056	0.00056	0.00217333	4.73333e-07	5.8e-07	5.6e-07	5.6e-07	2.17333e-06	0.00217333	0.00434667	4.34667		0.000543333	5.43333e-07	0.000543333	0.00108667	1.08667	3.47425e-07	-14.8727
	1815	10.1	10.1	11	10.2		5.2	6.1	5.3	5.3		0.0052	0.0061	0.0053	0.0053	0.0219	0.000346667	0.000406667	0.000353333	0.000353333	0.00146	3.46667e-07	4.06667e-07	3.53333e-07	3.53333e-07	1.46e-06	0.00146	0.00292	2.92		0.000365	3.65e-07	0.000365	0.00073	0.73	2.33393e-07	-15.2705
	1830	7.9	7.9	12.6	10.8		3	7.7	5.9	5.9		0.003	0.0077	0.0059	0.0059	0.0225	0.0002	0.000513333	0.000393333	0.000393333	0.0015	2e-07	5.13333e-07	3.93333e-07	3.93333e-07	1.5e-06	0.0015	0.003	3		0.000375	3.75e-07	0.000375	0.00075	0.75	2.39787e-07	-15.2435
	1845	8.2	8.2	12.2	7.2		3.3	7.3	2.3	2.3		0.0033	0.0073	0.0023	0.0023	0.0152	0.00022	0.000486667	0.000153333	0.000153333	0.00101333	2.2e-07	4.86667e-07	1.53333e-07	1.53333e-07	1.01333e-06	0.00101333	0.00202667	2.02667		0.000253333	2.53333e-07	0.000253333	0.000506667	0.506667	1.6199e-07	-15.6357
	1860	8.7	8.7	11.9	9		3.8	7	4.1	4.1		0.0038	0.007	0.0041	0.0041	0.019	0.000253333	0.000466667	0.000273333	0.000273333	0.00126667	2.53333e-07	4.66667e-07	2.73333e-07	2.73333e-07	1.26667e-06	0.00126667	0.00253333	2.53333		0.000316667	3.16667e-07	0.000316667	0.000633333	0.633333	2.02487e-07	-15.4126
	1875	8.3	8.3	11.8	8.1		3.4	6.9	3.2	3.2		0.0034	0.0069	0.0032	0.0032	0.0167	0.000226667	0.00046	0.000213333	0.000213333	0.00111333	2.26667e-07	4.6e-07	2.13333e-07	2.13333e-07	1.11333e-06	0.00111333	0.00222667	2.22667		0.000278333	2.78333e-07	0.000278333	0.000556667	0.556667	1.77976e-07	-15.5416
14 Oct WL = 0,60m	1890	8.2	8.2	11.4	7		3.3	6.5	2.1	2.1		0.0033	0.0065	0.0021	0.0021	0.014	0.00022	0.000433333	0.00014	0.00014	0.000933333	2.2e-07	4.33333e-07	1.4e-07	1.4e-07	9.33333e-07	0.000933333	0.00186667	1.86667		0.000233333	2.33333e-07	0.000233333	0.000466667	0.466667	1.49201e-07	-15.718
	1905	8	8	10.8	7		3.1	5.9	2.1	2.1		0.0031	0.0059	0.0021	0.0021	0.0132	0.000206667	0.000393333	0.00014	0.00014	0.00088	2.06667e-07	3.93333e-07	1.4e-07	1.4e-07	8.8e-07	0.00088	0.00176	1.76		0.00022	2.2e-07	0.00022	0.00044	0.44	1.40675e-07	-15.7768
	1920	7.9	7.9	10.8	9		3	5.9	4.1	4.1		0.003	0.0059	0.0041	0.0041	0.0171	0.0002	0.000393333	0.000273333	0.000273333	0.00114	2e-07	3.93333e-07	2.73333e-07	2.73333e-07	1.14e-06	0.00114	0.00228	2.28		0.000285	2.85e-07	0.000285	0.00057	0.57	1.82238e-07	-15.5179
	1935	8	8	10.6	8.7		3.1	5.7	3.8	3.8		0.0031	0.0057	0.0038	0.0038	0.0164	0.000206667	0.00038	0.000253333	0.000253333	0.00109333	2.06667e-07	3.8e-07	2.53333e-07	2.53333e-07	1.09333e-06	0.00109333	0.00218667	2.18667		0.000273333	2.73333e-07	0.000273333	0.000546667	0.546667	1.74778e-07	-15.5597
	1950	8.3	8.3	10.1	10.2		3.4	5.2	5.3	5.3		0.0034	0.0052	0.0053	0.0053	0.0192	0.000226667	0.000346667	0.000353333	0.000353333	0.00128	2.26667e-07	3.46667e-07	3.53333e-07	3.53333e-07	1.28e-06	0.00128	0.00256	2.56		0.00032	3.2e-07	0.00032	0.00064	0.64	2.04619e-07	-15.4021
	1965	8.3	8.3	11	8.7		3.4	6.1	3.8	3.8		0.0034	0.0061	0.0038	0.0038	0.0171	0.000226667	0.000406667	0.000253333	0.000253333	0.00114	2.26667e-07	4.06667e-07	2.53333e-07	2.53333e-07	1.14e-06	0.00114	0.00228	2.28		0.000285	2.85e-07	0.000285	0.00057	0.57	1.82238e-07	-15.5179
18 Oct WL =	1980	8.1	8.1	10.2	8.9		3.2	5.3	3	4		0.0032	0.0053	0.003	0.004	0.0155	0.000213333	0.000353333	0.0002	0.000266667	0.00103333	2.13333e-07	3.53333e-07	2e-07	2.66667e-07	1.03333e-06	0.00103333	0.00206667	2.06667		0.000258333	2.58333e-07	0.000258333	0.000516667	0.516667	1.65187e-07	-15.6162
	1995	8.4	8.4	11.4	8.4		3.5	6.5	3.1	3.5		0.0035	0.0065	0.0031	0.0035	0.0166	0.000233333	0.000433333	0.000206667	0.000233333	0.00110667	2.33333e-07	4.33333e-07	2.06667e-07	2.33333e-07	1.10667e-06	0.00110667	0.00221333	2.21333		0.000276667	2.76667e-07	0.000276667	0.000553333	0.553333	1.7691e-07	-15.5476
	2010	7.6	8.3	10	8.9		2.7	5.1	4.4	4		0.0027	0.0051	0.0044	0.004	0.0162	0.00018	0.00034	0.000293333	0.000266667	0.00108	1.8e-07	3.4e-07	2.93333e-07	2.66667e-07	1.08e-06	0.00108	0.00216	2.16		0.00027	2.7e-07	0.00027	0.00054	0.54	1.72647e-07	-15.572
	2025	8.6	8.6	10.5	8.5		3.7	5.6	3.6	3.6		0.0037	0.0056	0.0036	0.0036	0.0165	0.000246667	0.000373333	0.00024	0.00024	0.0011	2.46667e-07	3.73333e-07	2.4e-07	2.4e-07	1.1e-06	0.0011	0.0022	2.2		0.000275	2.75e-07	0.000275	0.00055	0.55	1.75844e-07	-15.5537
	2040	8.5	8.5	10.5	8.4		3.6	3.6	5.6	3.5		0.0036	0.0036	0.0056	0.0035	0.0163	0.00024	0.00024	0.000373333	0.000233333	0.00108667	2.4e-07	2.4e-07	3.73333e-07	2.33333e-07	1.08667e-06	0.00108667	0.00217333	2.17333		0.000271667	2.71667e-07	0.000271667	0.000543333	0.543333	1.73713e-07	-15.5659
	2055	8.4	8.4	10.2	8.6		3.5	3.5	5.3	3.7		0.0035	0.0035	0.0053	0.0037	0.016	0.000233333	0.000233333	0.000353333	0.000246667	0.00106667	2.33333e-07	2.33333e-07	3.53333e-07	2.46667e-07	1.06667e-06	0.00106667	0.00213333	2.13333		0.000266667	2.66667e-07	0.000266667	0.000533333	0.533333	1.70516e-07	-15.5844
	2070	8.3	8.8	10.7	8.6		3.4	3.9	5.8	3.7		0.0034	0.0039	0.0058	0.0037	0.0168	0.000226667	0.00026	0.000386667	0.000246667	0.00112	2.26667e-07	2.6e-07	3.86667e-07	2.46667e-07	1.12e-06	0.00112	0.00224	2.24		0.00028	2.8e-07	0.00028	0.00056	0.56	1.79041e-07	-15.5356
	2085	8.2	8.2	10.6	8.7		3.3	3.3	5.7	3.8		0.0033	0.0033	0.0057	0.0038	0.0161	0.00022	0.00022	0.00038	0.000253333	0.00107333	2.2e-07	2.2e-07	3.8e-07	2.53333e-07	1.07333e-06	0.00107333	0.00214667	2.14667		0.000268333	2.68333e-07	0.000268333	0.000536667	0.536667	1.71581e-07	-15.5782
	2100	7.7	7.4	6.3	8.2		2.8	2.5	1.4	3.3		0.0028	0.0025	0.0014	0.0033	0.01	0.000186667	0.000166667	9.33333e-05	0.00022	0.000666667	1.86667e-07	1.66667e-07	9.33333e-08	2.2e-07	6.66667e-07	0.000666667	0.00133333	1.33333		0.000166667	1.66667e-07	0.000166667	0.000333333	0.333333	1.06572e-07	-16.0544
	2115	7.3	7.3	6.2	5.7		2.4	2.4	1.3	0.8		0.0024	0.0024	0.0013	0.0008	0.0069	0.00016	0.00016	8.66667e-05	5.33333e-05	0.00046	1.6e-07	1.6e-07	8.66667e-08	5.33333e-08	4.6e-07	0.00046	0.00092	0.92		0.000115	1.15e-07	0.000115	0.00023	0.23	7.35348e-08	-16.4255
	2130	6.9	6.9	6.2	5.6		2	2	1.3	0.7		0.002	0.002	0.0013	0.0007	0.006	0.000133333	0.000133333	8.66667e-05	4.66667e-05	0.0004	1.33333e-07	1.33333e-07	8.66667e-08	4.66667e-08	4e-07	0.0004	0.0008	0.8		0.0001	1e-07	0.0001	0.0002	0.2	6.39433e-08	-16.5653
	2145	6.9	6.9	6.2	5.6		2	2	1.3	0.7		0.002	0.002	0.0013	0.0007	0.006	0.000133333	0.000133333	8.66667e-05	4.66667e-05	0.0004	1.33333e-07	1.33333e-07	8.66667e-08	4.66667e-08	4e-07	0.0004	0.0008	0.8		0.0001	1e-07	0.0001	0.0002	0.2	6.39433e-08	-16.5653
	2160	7.3	7.3	6.6	5.5		2.4	2.4	1.7	0.6		0.0024	0.0024	0.0017	0.0006	0.0071	0.00016	0.00016	0.000113333	4e-05	0.000473333	1.6e-07	1.6e-07	1.13333e-07	4e-08	4.73333e-07	0.000473333	0.000946667	0.946667		0.000118333	1.18333e-07	0.000118333	0.000236667	0.236667	7.56663e-08	-16.3969
	2175	7.4	7.4	6.7	5.6		2.5	2.5	1.8	0.7		0.0025	0.0025	0.0018	0.0007	0.0075	0.000166667	0.000166667	0.00012	4.66667e-05	0.0005	1.66667e-07	1.66667e-07	1.2e-07	4.66667e-08	5e-07	0.0005	0.001	1		0.000125	1.25e-07	0.000125	0.00025	0.25	7.99292e-08	-16.3421
21 Oct WL = 0,75m	2190	7.2	7.2	6.5	5.7		2.3	2.3	1.6	0.8		0.0023	0.0023	0.0016	0.0008	0.007	0.000153333	0.000153333	0.000106667	5.33333e-05	0.000466667	1.53333e-07	1.53333e-07	1.06667e-07	5.33333e-08	4.66667e-07	0.000466667	0.000933333	0.933333		0.000116667	1.16667e-07	0.000116667	0.000233333	0.233333	7.46005e-08	-16.4111
	2205	8.8	8.8	7.3	5.7		3.9	3.9	2.4	0.8		0.0039	0.0039	0.0024	0.0008	0.011	0.00026	0.00026	0.00016	5.33333e-05	0.000733333	2.6e-07	2.6e-07	1.6e-07	5.33333e-08	7.33333e-07	0.000733333	0.00146667	1.46667		0.000183333	1.83333e-07	0.000183333	0.000366667	0.366667	1.17229e-07	-15.9591
	2220	8.7	8.7	6.9	5.3		3.8	3.8	2	0.4		0.0038	0.0038	0.002	0.0004	0.01	0.000253333	0.000253333	0.000133333	2.66667e-05	0.000666667	2.53333e-07	2.53333e-07	1.33333e-07	2.66667e-08	6.66667e-07	0.000666667	0.00133333	1.33333		0.000166667	1.66667e-07	0.000166667	0.000333333	0.333333	1.06572e-07	-16.0544
	2235	8	8	6.9	5.3		3.1	3.1	2	0.4		0.0031	0.0031	0.002	0.0004	0.0086	0.000206667	0.000206667	0.000133333	2.66667e-05	0.000573333	2.06667e-07	2.06667e-07	1.33333e-07	2.66667e-08	5.73333e-07	0.000573333	0.00114667	1.14667		0.000143333	1.43333e-07	0.000143333	0.000286667	0.286667	9.16521e-08	-16.2053
	2250	7.9	7.9	6.9	5.7		3	3	2	0.8		0.003	0.003	0.002	0.0008	0.0088	0.0002	0.0002	0.000133333	5.33333e-05	0.000586667	2e-07	2e-07	1.33333e-07	5.33333e-08	5.86667e-07	0.000586667	0.00117333	1.17333		0.000146667	1.46667e-07	0.000146667	0.000293333	0.293333	9.37835e-08	-16.1823
	2265	8.5	8.5	7.8	6		3.6	3.6	2.9	1.1		0.0036	0.0036	0.0029	0.0011	0.0112	0.00024	0.00024	0.000193333	7.33333e-05	0.000746667	2.4e-07	2.4e-07	1.93333e-07	7.33333e-08	7.46667e-07	0.000746667	0.00149333	1.49333		0.000186667	1.86667e-07	0.000186667	0.000373333	0.373333	1.19361e-07	-15.9411
	2280	8.2	8.2	6.7	5.8		3.3	3.3	1.8	0.9		0.0033	0.0033	0.0018	0.0009	0.0093	0.00022	0.00022	0.00012	6e-05	0.00062	2.2e-07	2.2e-07	1.2e-07	6e-08	6.2e-07	0.00062	0.00124	1.24		0.000155	1.55e-07	0.000155	0.00031	0.31	9.91121e-08	-16.127
	2295	8.4	8.4	7	6		3.5	3.5	2.1	1.1		0.0035	0.0035	0.0021	0.0011	0.0102	0.000233333	0.000233333	0.00014	7.33333e-05	0.00068	2.33333e-07	2.33333e-07	1.4e-07	7.33333e-08	6.8e-07	0.00068	0.00136	1.36		0.00017	1.7e-07	0.00017	0.00034	0.34	1.08704e-07	-16.0346
	2310	8.3	8.3	5.8	6.1		3.4	3.4	0.9	1.2		0.0034	0.0034	0.0009	0.0012	0.0089	0.000226667	0.000226667	6e-05	8e-05	0.000593333	2.26667e-07	2.26667e-07	6e-08	8e-08	5.93333e-07	0.000593333	0.00118667	1.18667		0.000148333	1.48333e-07	0.000148333	0.000296667	0.296667	9.48493e-08	-16.171
	2325	8.7	8.7	6.3	5.9		3.8	3.8	1.4	1		0.0038	0.0038	0.0014	0.001	0.01	0.000253333	0.000253333	9.33333e-05	6.66667e-05	0.000666667	2.53333e-07	2.53333e-07	9.33333e-08	6.66667e-08	6.66667e-07	0.000666667	0.00133333	1.33333		0.000166667	1.66667e-07	0.000166667	0.000333333	0.333333	1.06572e-07	-16.0544
	2340	7.8	7.8	6.7	5.7		2.9	2.9	1.8	0.8		0.0029	0.0029	0.0018	0.0008	0.0084	0.000193333	0.000193333	0.00012	5.33333e-05	0.00056	1.93333e-07	1.93333e-07	1.2e-07	5.33333e-08	5.6e-07	0.00056	0.00112	1.12		0.00014	1.4e-07	0.00014	0.00028	0.28	8.95206e-08	-16.2288
	2355	8.5	8.5	6.5	5.8		3.6	3.6	1.6	0.9		0.0036	0.0036	0.0016	0.0009	0.0097	0.00024	0.00024	0.000106667	6e-05	0.000646667	2.4e-07	2.4e-07	1.06667e-07	6e-08	6.46667e-07	0.000646667	0.00129333	1.29333		0.000161667	1.61667e-07	0.000161667	0.000323333	0.323333	1.03375e-07	-16.0849
	2370	8.5	8.5	6.9	5.7		3.6	3.6	2	0.8		0.0036	0.0036	0.002	0.0008	0.01	0.00024	0.00024	0.000133333	5.33333e-05	0.000666667	2.4e-07	2.4e-07	1.33333e-07	5.33333e-08	6.66667e-07	0.000666667	0.00133333	1.33333		0.000166667	1.66667e-07	0.000166667	0.000333333	0.333333	1.06572e-07	-16.0544
22 Oct WL = 0,70m	2385	8.5	8.5	7.1	6.5		3.6	3.6	2.2	1.6		0.0036	0.0036	0.0022	0.0016	0.011	0.00024	0.00024	0.000146667	0.000106667	0.000733333	2.4e-07	2.4e-07	1.46667e-07	1.06667e-07	7.33333e-07	0.000733333	0.00146667	1.46667		0.000183333	1.83333e-07	0.000183333	0.000366667	0.366667	1.17229e-07	-15.9591
	2400	8.9	8.9	7.2	5.9		4	4	2.3	1		0.004	0.004	0.0023	0.001	0.0113	0.000266667	0.000266667	0.000153333	6.66667e-05	0.000753333	2.66667e-07	2.66667e-07	1.53333e-07	6.66667e-08	7.53333e-07	0.000753333	0.00150667	1.50667		0.000188333	1.88333e-07	0.000188333	0.000376667	0.376667	1.20427e-07	-15.9322
	2415	8.2	8.2	6.9	6.1		3.3	3.3	2	1.2		0.0033	0.0033	0.002	0.0012	0.0098	0.00022	0.00022	0.000133333	8e-05	0.000653333	2.2e-07	2.2e-07	1.33333e-07	8e-08	6.53333e-07	0.000653333	0.00130667	1.30667		0.000163333	1.63333e-07	0.000163333	0.000326667	0.326667	1.04441e-07	-16.0746
	2430	8.4	8.4	7	5.9		3.5	3.5	2.1	1		0.0035	0.0035	0.0021	0.001	0.0101	0.000233333	0.000233333	0.00014	6.66667e-05	0.000673333	2.33333e-07	2.33333e-07	1.4e-07	6.66667e-08	6.73333e-07	0.000673333	0.00134667	1.34667		0.000168333	1.68333e-07	0.000168333	0.000336667	0.336667	1.07638e-07	-16.0445
	2445	7.9	7.9	6.8	5.9		3	3	1.9	1		0.003	0.003	0.0019	0.001	0.0089	0.0002	0.0002	0.000126667	6.66667e-05	0.000593333	2e-07	2e-07	1.26667e-07	6.66667e-08	5.93333e-07	0.000593333	0.00118667	1.18667		0.000148333	1.48333e-07	0.000148333	0.000296667	0.296667	9.48493e-08	-16.171
	2460	7.6	7.6	6.6	5.6		2.7	2.7	1.7	0.7		0.0027	0.0027	0.0017	0.0007	0.0078	0.00018	0.00018	0.000113333	4.66667e-05	0.00052	1.8e-07	1.8e-07	1.13333e-07	4.66667e-08	5.2e-07	0.00052	0.00104	1.04		0.00013	1.3e-07	0.00013	0.00026	0.26	8.31263e-08	-16.3029
	2475	6.7	6.7	5.6	5.4		1.8	1.8	0.7	0.5		0.0018	0.0018	0.0007	0.0005	0.0048	0.00012	0.00012	4.66667e-05	3.33333e-05	0.00032	1.2e-07	1.2e-07	4.66667e-08	3.33333e-08	3.2e-07	0.00032	0.00064	0.64		8e-05	8e-08	8e-05	0.00016	0.16	5.11547e-08	-16.7884
	2490	6.7	6.7	5.7	5.6		1.8	1.8	0.8	0.7		0.0018	0.0018	0.0008	0.0007	0.0051	0.00012	0.00012	5.33333e-05	4.66667e-05	0.00034	1.2e-07	1.2e-07	5.33333e-08	4.66667e-08	3.4e-07	0.00034	0.00068	0.68		8.5e-05	8.5e-08	8.5e-05	0.00017	0.17	5.43518e-08	-16.7278
	2505	6.8	6.8	5.8	5.7		1.9	1.9	0.9	0.8		0.0019	0.0019	0.0009	0.0008	0.0055	0.000126667	0.000126667	6e-05	5.33333e-05	0.000366667	1.26667e-07	1.26667e-07	6e-08	5.33333e-08	3.66667e-07	0.000366667	0.000733333	0.733333		9.16667e-05	9.16667e-08	9.16667e-05	0.000183333	0.183333	5.86147e-08	-16.6523
	2520	6.7	6.7	5.2	5.8		1.8	1.8	0.3	0.9		0.0018	0.0018	0.0003	0.0009	0.0048	0.00012	0.00012	2e-05	6e-05	0.00032	1.2e-07	1.2e-07	2e-08	6e-08	3.2e-07	0.00032	0.00064	0.64		8e-05	8e-08	8e-05	0.00016	0.16	5.11547e-08	-16.7884
	2535	7.5	7.5	6.9	5.4		2.6	2	0.5	0.5		0.0026	0.002	0.0005	0.0005	0.0056	0.000173333	0.000133333	3.33333e-05	3.33333e-05	0.000373333	1.73333e-07	1.33333e-07	3.33333e-08	3.33333e-08	3.73333e-07	0.000373333	0.000746667	0.746667		9.33333e-05	9.33333e-08	9.33333e-05	0.000186667	0.186667	5.96804e-08	-16.6343
	2550	16.2	6.2	6.1	6		11.3	1.3	1.2	1.1		0.0113	0.0013	0.0012	0.0011	0.0149	0.000753333	8.66667e-05	8e-05	7.33333e-05	0.000993333	7.53333e-07	8.66667e-08	8e-08	7.33333e-08	9.93333e-07	0.000993333	0.00198667	1.98667		0.000248333	2.48333e-07	0.000248333	0.000496667	0.496667	1.58793e-07	-15.6557
	2565	5.1	6	6.1	5.5		0.2	1.1	1.2	0.6		0.0002	0.0011	0.0012	0.0006	0.0031	1.33333e-05	7.33333e-05	8e-05	4e-05	0.000206667	1.33333e-08	7.33333e-08	8e-08	4e-08	2.06667e-07	0.000206667	0.000413333	0.413333		5.16667e-05	5.16667e-08	5.16667e-05	0.000103333	0.103333	3.30374e-08	-17.2256
	2580	6.2	5.4	5.8	5.6		1.3	0.5	0.9	0.7		0.0013	0.0005	0.0009	0.0007	0.0034	8.66667e-05	3.33333e-05	6e-05	4.66667e-05	0.000226667	8.66667e-08	3.33333e-08	6e-08	4.66667e-08	2.26667e-07	0.000226667	0.000453333	0.453333		5.66667e-05	5.66667e-08	5.66667e-05	0.000113333	0.113333	3.62345e-08	-17.1333
	2595	6.4	5	5.9	5.6		1.5	0.1	1	0.7		0.0015	0.0001	0.001	0.0007	0.0033	0.0001	6.66667e-06	6.66667e-05	4.66667e-05	0.00022	1e-07	6.66667e-09	6.66667e-08	4.66667e-08	2.2e-07	0.00022	0.00044	0.44		5.5e-05	5.5e-08	5.5e-05	0.00011	0.11	3.51688e-08	-17.1631
24 Oct WL = 0,70m	2610	6.4	5.3	5.7	5.8		1.5	0.4	0.8	0.9		0.0015	0.0004	0.0008	0.0009	0.0036	0.0001	2.66667e-05	5.33333e-05	6e-05	0.00024	1e-07	2.66667e-08	5.33333e-08	6e-08	2.4e-07	0.00024	0.00048	0.48		6e-05	6e-08	6e-05	0.00012	0.12	3.8366e-08	-17.0761
	2625	6.1	5	6	5.1		1.2	0.1	1.1	0.2		0.0012	0.0001	0.0011	0.0002	0.0026	8e-05	6.66667e-06	7.33333e-05	1.33333e-05	0.000173333	8e-08	6.66667e-09	7.33333e-08	1.33333e-08	1.73333e-07	0.000173333	0.000346667	0.346667		4.33333e-05	4.33333e-08	4.33333e-05	8.66667e-05	0.0866667	2.77088e-08	-17.4015
	2640	6	5	5.9	5.9		1.1	0.1	1	1		0.0011	0.0001	0.001	0.001	0.0032	7.33333e-05	6.66667e-06	6.66667e-05	6.66667e-05	0.000213333	7.33333e-08	6.66667e-09	6.66667e-08	6.66667e-08	2.13333e-07	0.000213333	0.000426667	0.426667		5.33333e-05	5.33333e-08	5.33333e-05	0.000106667	0.106667	3.41031e-08	-17.1939
	2655	5.8	5.1	5.8	5.8		0.9	0.2	0.9	0.9		0.0009	0.0002	0.0009	0.0009	0.0029	6e-05	1.33333e-05	6e-05	6e-05	0.000193333	6e-08	1.33333e-08	6e-08	6e-08	1.93333e-07	0.000193333	0.000386667	0.386667		4.83333e-05	4.83333e-08	4.83333e-05	9.66667e-05	0.0966667	3.09059e-08	-17.2923
	2670	5.8	5	5.8	5.7		0.9	0.1	0.9	0.8		0.0009	0.0001	0.0009	0.0008	0.0027	6e-05	6.66667e-06	6e-05	5.33333e-05	0.00018	6e-08	6.66667e-09	6e-08	5.33333e-08	1.8e-07	0.00018	0.00036	0.36		4.5e-05	4.5e-08	4.5e-05	9e-05	0.09	2.87745e-08	-17.3638
	2685	5.9	5	6.1	5.6		1	0.1	1.2	0.7		0.001	0.0001	0.0012	0.0007	0.003	6.66667e-05	6.66667e-06	8e-05	4.66667e-05	0.0002	6.66667e-08	6.66667e-09	8e-08	4.66667e-08	2e-07	0.0002	0.0004	0.4		5e-05	5e-08	5e-05	0.0001	0.1	3.19717e-08	-17.2584
	2700	7.7	7.5	6.8	6.3		2.8	2.6	1.9	1.4		0.0028	0.0026	0.0019	0.0014	0.0087	0.000186667	0.000173333	0.000126667	9.33333e-05	0.00058	1.86667e-07	1.73333e-07	1.26667e-07	9.33333e-08	5.8e-07	0.00058	0.00116	1.16		0.000145	1.45e-07	0.000145	0.00029	0.29	9.27178e-08	-16.1937
	2715	7.6	7.9	6.9	6.2		2.7	3	2	1.3		0.0027	0.003	0.002	0.0013	0.009	0.00018	0.0002	0.000133333	8.66667e-05	0.0006	1.8e-07	2e-07	1.33333e-07	8.66667e-08	6e-07	0.0006	0.0012	1.2		0.00015	1.5e-07	0.00015	0.0003	0.3	9.5915e-08	-16.1598
	2730	7.5	8.1	6.7	6.3		2.6	3.2	1.8	1.4		0.0026	0.0032	0.0018	0.0014	0.009	0.000173333	0.000213333	0.00012	9.33333e-05	0.0006	1.73333e-07	2.13333e-07	1.2e-07	9.33333e-08	6e-07	0.0006	0.0012	1.2		0.00015	1.5e-07	0.00015	0.0003	0.3	9.5915e-08	-16.1598
	2745	7.5	8.5	6.6	6.3		2.6	3.6	1.7	1.4		0.0026	0.0036	0.0017	0.0014	0.0093	0.000173333	0.00024	0.000113333	9.33333e-05	0.00062	1.73333e-07	2.4e-07	1.13333e-07	9.33333e-08	6.2e-07	0.00062	0.00124	1.24		0.000155	1.55e-07	0.000155	0.00031	0.31	9.91121e-08	-16.127
	2760	7.6	8.3	5.9	6.8		2.7	3.4	1	1.9		0.0027	0.0034	0.001	0.0019	0.009	0.00018	0.000226667	6.66667e-05	0.000126667	0.0006	1.8e-07	2.26667e-07	6.66667e-08	1.26667e-07	6e-07	0.0006	0.0012	1.2		0.00015	1.5e-07	0.00015	0.0003	0.3	9.5915e-08	-16.1598
	2775	7.1	8.4	6.7	6.1		2.2	3.5	3.5	1.2		0.0022	0.0035	0.0035	0.0012	0.0104	0.000146667	0.000233333	0.000233333	8e-05	0.000693333	1.46667e-07	2.33333e-07	2.33333e-07	8e-08	6.93333e-07	0.000693333	0.00138667	1.38667		0.000173333	1.73333e-07	0.000173333	0.000346667	0.346667	1.10835e-07	-16.0152
	2790	7.8	8.8	6.8	6		2.9	3.9	3.9	1.1		0.0029	0.0039	0.0039	0.0011	0.0118	0.000193333	0.00026	0.00026	7.33333e-05	0.000786667	1.93333e-07	2.6e-07	2.6e-07	7.33333e-08	7.86667e-07	0.000786667	0.00157333	1.57333		0.000196667	1.96667e-07	0.000196667	0.000393333	0.393333	1.25755e-07	-15.8889
	2805	7.4	8.4	6.3	6.4		2.5	3.5	3.5	1.5		0.0025	0.0035	0.0035	0.0015	0.011	0.000166667	0.000233333	0.000233333	0.0001	0.000733333	1.66667e-07	2.33333e-07	2.33333e-07	1e-07	7.33333e-07	0.000733333	0.00146667	1.46667		0.000183333	1.83333e-07	0.000183333	0.000366667	0.366667	1.17229e-07	-15.9591
	2820	7.3	8.4	6.3	6.4		2.4	3.5	3.5	1.5		0.0024	0.0035	0.0035	0.0015	0.0109	0.00016	0.000233333	0.000233333	0.0001	0.000726667	1.6e-07	2.33333e-07	2.33333e-07	1e-07	7.26667e-07	0.000726667	0.00145333	1.45333		0.000181667	1.81667e-07	0.000181667	0.000363333	0.363333	1.16164e-07	-15.9683
	2835	7.5	8.1	6.9	6.3		2.6	3.2	3.2	1.4		0.0026	0.0032	0.0032	0.0014	0.0104	0.000173333	0.000213333	0.000213333	9.33333e-05	0.000693333	1.73333e-07	2.13333e-07	2.13333e-07	9.33333e-08	6.93333e-07	0.000693333	0.00138667	1.38667		0.000173333	1.73333e-07	0.000173333	0.000346667	0.346667	1.10835e-07	-16.0152
	2850	7.5	7.9	7.1	6.3		2.6	3	3	1.4		0.0026	0.003	0.003	0.0014	0.01	0.000173333	0.0002	0.0002	9.33333e-05	0.000666667	1.73333e-07	2e-07	2e-07	9.33333e-08	6.66667e-07	0.000666667	0.00133333	1.33333		0.000166667	1.66667e-07	0.000166667	0.000333333	0.333333	1.06572e-07	-16.0544
	2865	7.4	7.3	6.9	6.5		2.5	2.4	2.4	1.6		0.0025	0.0024	0.0024	0.0016	0.0089	0.000166667	0.00016	0.00016	0.000106667	0.000593333	1.66667e-07	1.6e-07	1.6e-07	1.06667e-07	5.93333e-07	0.000593333	0.00118667	1.18667		0.000148333	1.48333e-07	0.000148333	0.000296667	0.296667	9.48493e-08	-16.171
	2880	7.5	7.3	6.9	6.7		2.6	2.4	2.4	1.8		0.0026	0.0024	0.0024	0.0018	0.0092	0.000173333	0.00016	0.00016	0.00012	0.000613333	1.73333e-07	1.6e-07	1.6e-07	1.2e-07	6.13333e-07	0.000613333	0.00122667	1.22667		0.000153333	1.53333e-07	0.000153333	0.000306667	0.306667	9.80464e-08	-16.1378
	2895	7.3	7.2	7.2	6.5		2.4	2.3	2.3	1.6		0.0024	0.0023	0.0023	0.0016	0.0086	0.00016	0.000153333	0.000153333	0.000106667	0.000573333	1.6e-07	1.53333e-07	1.53333e-07	1.06667e-07	5.73333e-07	0.000573333	0.00114667	1.14667		0.000143333	1.43333e-07	0.000143333	0.000286667	0.286667	9.16521e-08	-16.2053
	2910	7.5	6.9	9.2	5.8		2.6	2	2	0.9		0.0026	0.002	0.002	0.0009	0.0075	0.000173333	0.000133333	0.000133333	6e-05	0.0005	1.73333e-07	1.33333e-07	1.33333e-07	6e-08	5e-07	0.0005	0.001	1		0.000125	1.25e-07	0.000125	0.00025	0.25	7.99292e-08	-16.3421
	2925	7.4	6.6	9.8	5.4		2.5	1.7	1.7	0.5		0.0025	0.0017	0.0017	0.0005	0.0064	0.000166667	0.000113333	0.000113333	3.33333e-05	0.000426667	1.66667e-07	1.13333e-07	1.13333e-07	3.33333e-08	4.26667e-07	0.000426667	0.000853333	0.853333		0.000106667	1.06667e-07	0.000106667	0.000213333	0.213333	6.82062e-08	-16.5007
	2940	7.1	6.3	9.6	6		2.2	1.4	1.4	1.1		0.0022	0.0014	0.0014	0.0011	0.0061	0.000146667	9.33333e-05	9.33333e-05	7.33333e-05	0.000406667	1.46667e-07	9.33333e-08	9.33333e-08	7.33333e-08	4.06667e-07	0.000406667	0.000813333	0.813333		0.000101667	1.01667e-07	0.000101667	0.000203333	0.203333	6.5009e-08	-16.5487
	2955	7	6.1	9.7	5.7		2.1	1.2	1.2	0.8		0.0021	0.0012	0.0012	0.0008	0.0053	0.00014	8e-05	8e-05	5.33333e-05	0.000353333	1.4e-07	8e-08	8e-08	5.33333e-08	3.53333e-07	0.000353333	0.000706667	0.706667		8.83333e-05	8.83333e-08	8.83333e-05	0.000176667	0.176667	5.64833e-08	-16.6893
	2970	7	6.4	9.5	6.1		2.1	1.5	1.5	1.2		0.0021	0.0015	0.0015	0.0012	0.0063	0.00014	0.0001	0.0001	8e-05	0.00042	1.4e-07	1e-07	1e-07	8e-08	4.2e-07	0.00042	0.00084	0.84		0.000105	1.05e-07	0.000105	0.00021	0.21	6.71405e-08	-16.5165
	2985	7.2	6.6	9.4	6.1		2.3	1.7	1.7	1.2		0.0023	0.0017	0.0017	0.0012	0.0069	0.000153333	0.000113333	0.000113333	8e-05	0.00046	1.53333e-07	1.13333e-07	1.13333e-07	8e-08	4.6e-07	0.00046	0.00092	0.92		0.000115	1.15e-07	0.000115	0.00023	0.23	7.35348e-08	-16.4255
	3000	7.1	6.5	7.2	6		2.2	1.6	1.6	1.1		0.0022	0.0016	0.0016	0.0011	0.0065	0.000146667	0.000106667	0.000106667	7.33333e-05	0.000433333	1.46667e-07	1.06667e-07	1.06667e-07	7.33333e-08	4.33333e-07	0.000433333	0.000866667	0.866667		0.000108333	1.08333e-07	0.000108333	0.000216667	0.216667	6.92719e-08	-16.4852
	3015	7	6.7	6.9	5.7		2.1	1.8	1.8	0.8		0.0021	0.0018	0.0018	0.0008	0.0065	0.00014	0.00012	0.00012	5.33333e-05	0.000433333	1.4e-07	1.2e-07	1.2e-07	5.33333e-08	4.33333e-07	0.000433333	0.000866667	0.866667		0.000108333	1.08333e-07	0.000108333	0.000216667	0.216667	6.92719e-08	-16.4852
	3030	7	6.9	7.1	6		2.1	2	2	1.1		0.0021	0.002	0.002	0.0011	0.0072	0.00014	0.000133333	0.000133333	7.33333e-05	0.00048	1.4e-07	1.33333e-07	1.33333e-07	7.33333e-08	4.8e-07	0.00048	0.00096	0.96		0.00012	1.2e-07	0.00012	0.00024	0.24	7.6732e-08	-16.3829
	3045	7	6.6	6.7	6		2.1	1.7	1.7	1.1		0.0021	0.0017	0.0017	0.0011	0.0066	0.00014	0.000113333	0.000113333	7.33333e-05	0.00044	1.4e-07	1.13333e-07	1.13333e-07	7.33333e-08	4.4e-07	0.00044	0.00088	0.88		0.00011	1.1e-07	0.00011	0.00022	0.22	7.03377e-08	-16.47
	3060	7.2	6.6	6.7	5.9		2.3	1.7	1.7	1		0.0023	0.0017	0.0017	0.001	0.0067	0.000153333	0.000113333	0.000113333	6.66667e-05	0.000446667	1.53333e-07	1.13333e-07	1.13333e-07	6.66667e-08	4.46667e-07	0.000446667	0.000893333	0.893333		0.000111667	1.11667e-07	0.000111667	0.000223333	0.223333	7.14034e-08	-16.4549
	3075	7.1	6.5	6.7	5.6		2.2	1.6	1.6	0.7		0.0022	0.0016	0.0016	0.0007	0.0061	0.000146667	0.000106667	0.000106667	4.66667e-05	0.000406667	1.46667e-07	1.06667e-07	1.06667e-07	4.66667e-08	4.06667e-07	0.000406667	0.000813333	0.813333		0.000101667	1.01667e-07	0.000101667	0.000203333	0.203333	6.5009e-08	-16.5487
	3090	6.9	6.6	6.6	5.8		2	1.7	1.7	0.9		0.002	0.0017	0.0017	0.0009	0.0063	0.000133333	0.000113333	0.000113333	6e-05	0.00042	1.33333e-07	1.13333e-07	1.13333e-07	6e-08	4.2e-07	0.00042	0.00084	0.84		0.000105	1.05e-07	0.000105	0.00021	0.21	6.71405e-08	-16.5165
	3105	6.9	6.7	6.9	5.5		2	1.8	1.8	0.6		0.002	0.0018	0.0018	0.0006	0.0062	0.000133333	0.00012	0.00012	4e-05	0.000413333	1.33333e-07	1.2e-07	1.2e-07	4e-08	4.13333e-07	0.000413333	0.000826667	0.826667		0.000103333	1.03333e-07	0.000103333	0.000206667	0.206667	6.60748e-08	-16.5325
	3120	6.9	6.5	6.7	5.6		2	1.6	1.6	0.7		0.002	0.0016	0.0016	0.0007	0.0059	0.000133333	0.000106667	0.000106667	4.66667e-05	0.000393333	1.33333e-07	1.06667e-07	1.06667e-07	4.66667e-08	3.93333e-07	0.000393333	0.000786667	0.786667		9.83333e-05	9.83333e-08	9.83333e-05	0.000196667	0.196667	6.28776e-08	-16.5821
	3135	7.1	6.8	6.7	5.7		2.2	1.9	1.9	0.8		0.0022	0.0019	0.0019	0.0008	0.0068	0.000146667	0.000126667	0.000126667	5.33333e-05	0.000453333	1.46667e-07	1.26667e-07	1.26667e-07	5.33333e-08	4.53333e-07	0.000453333	0.000906667	0.906667		0.000113333	1.13333e-07	0.000113333	0.000226667	0.226667	7.24691e-08	-16.4401
	3150	7	6.7	6.4	5.9		2.1	1.8	1.8	1		0.0021	0.0018	0.0018	0.001	0.0067	0.00014	0.00012	0.00012	6.66667e-05	0.000446667	1.4e-07	1.2e-07	1.2e-07	6.66667e-08	4.46667e-07	0.000446667	0.000893333	0.893333		0.000111667	1.11667e-07	0.000111667	0.000223333	0.223333	7.14034e-08	-16.4549
	3165	7	6.7	6.5	5.8		2.1	1.8	1.8	0.9		0.0021	0.0018	0.0018	0.0009	0.0066	0.00014	0.00012	0.00012	6e-05	0.00044	1.4e-07	1.2e-07	1.2e-07	6e-08	4.4e-07	0.00044	0.00088	0.88		0.00011	1.1e-07	0.00011	0.00022	0.22	7.03377e-08	-16.47
	3180	7	6.9	6.7	5.7		2.1	2	2	0.8		0.0021	0.002	0.002	0.0008	0.0069	0.00014	0.000133333	0.000133333	5.33333e-05	0.00046	1.4e-07	1.33333e-07	1.33333e-07	5.33333e-08	4.6e-07	0.00046	0.00092	0.92		0.000115	1.15e-07	0.000115	0.00023	0.23	7.35348e-08	-16.4255
	3195	6.9	6.8	6.9	5.9		2	1.9	1.9	1		0.002	0.0019	0.0019	0.001	0.0068	0.000133333	0.000126667	0.000126667	6.66667e-05	0.000453333	1.33333e-07	1.26667e-07	1.26667e-07	6.66667e-08	4.53333e-07	0.000453333	0.000906667	0.906667		0.000113333	1.13333e-07	0.000113333	0.000226667	0.226667	7.24691e-08	-16.4401
	3210	6.7	6.6	6.7	5.8		1.8	1.7	1.7	0.9		0.0018	0.0017	0.0017	0.0009	0.0061	0.00012	0.000113333	0.000113333	6e-05	0.000406667	1.2e-07	1.13333e-07	1.13333e-07	6e-08	4.06667e-07	0.000406667	0.000813333	0.813333		0.000101667	1.01667e-07	0.000101667	0.000203333	0.203333	6.5009e-08	-16.5487
	3225	6.6	6.5	6.8	5.9		1.7	1.6	1.6	1		0.0017	0.0016	0.0016	0.001	0.0059	0.000113333	0.000106667	0.000106667	6.66667e-05	0.000393333	1.13333e-07	1.06667e-07	1.06667e-07	6.66667e-08	3.93333e-07	0.000393333	0.000786667	0.786667		9.83333e-05	9.83333e-08	9.83333e-05	0.000196667	0.196667	6.28776e-08	-16.5821
	3240	6.5	6.8	6.9	5.7		1.6	1.9	1.9	0.8		0.0016	0.0019	0.0019	0.0008	0.0062	0.000106667	0.000126667	0.000126667	5.33333e-05	0.000413333	1.06667e-07	1.26667e-07	1.26667e-07	5.33333e-08	4.13333e-07	0.000413333	0.000826667	0.826667		0.000103333	1.03333e-07	0.000103333	0.000206667	0.206667	6.60748e-08	-16.5325
	3255	6.5	6.6	6.5	6.1		1.6	1.7	1.7	1.2		0.0016	0.0017	0.0017	0.0012	0.0062	0.000106667	0.000113333	0.000113333	8e-05	0.000413333	1.06667e-07	1.13333e-07	1.13333e-07	8e-08	4.13333e-07	0.000413333	0.000826667	0.826667		0.000103333	1.03333e-07	0.000103333	0.000206667	0.206667	6.60748e-08	-16.5325
	3270	6.6	6.9	6.6	5.9		1.7	2	2	1		0.0017	0.002	0.002	0.001	0.0067	0.000113333	0.000133333	0.000133333	6.66667e-05	0.000446667	1.13333e-07	1.33333e-07	1.33333e-07	6.66667e-08	4.46667e-07	0.000446667	0.000893333	0.893333		0.000111667	1.11667e-07	0.000111667	0.000223333	0.223333	7.14034e-08	-16.4549
	3285	6.8	6.8	6.5	6.2		1.9	1.9	1.9	1.3		0.0019	0.0019	0.0019	0.0013	0.007	0.000126667	0.000126667	0.000126667	8.66667e-05	0.000466667	1.26667e-07	1.26667e-07	1.26667e-07	8.66667e-08	4.66667e-07	0.000466667	0.000933333	0.933333		0.000116667	1.16667e-07	0.000116667	0.000233333	0.233333	7.46005e-08	-16.4111
	3300	6.8	6.6	6.7	6.4		1.9	1.7	1.7	1.5		0.0019	0.0017	0.0017	0.0015	0.0068	0.000126667	0.000113333	0.000113333	0.0001	0.000453333	1.26667e-07	1.13333e-07	1.13333e-07	1e-07	4.53333e-07	0.000453333	0.000906667	0.906667		0.000113333	1.13333e-07	0.000113333	0.000226667	0.226667	7.24691e-08	-16.4401
	3315	6.5	6.5	6.4	6.3		1.6	1.6	1.6	1.4		0.0016	0.0016	0.0016	0.0014	0.0062	0.000106667	0.000106667	0.000106667	9.33333e-05	0.000413333	1.06667e-07	1.06667e-07	1.06667e-07	9.33333e-08	4.13333e-07	0.000413333	0.000826667	0.826667		0.000103333	1.03333e-07	0.000103333	0.000206667	0.206667	6.60748e-08	-16.5325
	3330	7	6.4	6.5	6.2		2.1	1.5	1.5	1.3		0.0021	0.0015	0.0015	0.0013	0.0064	0.00014	0.0001	0.0001	8.66667e-05	0.000426667	1.4e-07	1e-07	1e-07	8.66667e-08	4.26667e-07	0.000426667	0.000853333	0.853333		0.000106667	1.06667e-07	0.000106667	0.000213333	0.213333	6.82062e-08	-16.5007
	3345	6.7	6.2	6.6	6.2		1.8	1.3	1.3	1.3		0.0018	0.0013	0.0013	0.0013	0.0057	0.00012	8.66667e-05	8.66667e-05	8.66667e-05	0.00038	1.2e-07	8.66667e-08	8.66667e-08	8.66667e-08	3.8e-07	0.00038	0.00076	0.76		9.5e-05	9.5e-08	9.5e-05	0.00019	0.19	6.07462e-08	-16.6166
	3360	6.5	6.4	6.7	6.2		1.6	1.5	1.5	1.3		0.0016	0.0015	0.0015	0.0013	0.0059	0.000106667	0.0001	0.0001	8.66667e-05	0.000393333	1.06667e-07	1e-07	1e-07	8.66667e-08	3.93333e-07	0.000393333	0.000786667	0.786667		9.83333e-05	9.83333e-08	9.83333e-05	0.000196667	0.196667	6.28776e-08	-16.5821
	3375	6.4	6.5	6.5	5.9		1.5	1.6	1.6	1		0.0015	0.0016	0.0016	0.001	0.0057	0.0001	0.000106667	0.000106667	6.66667e-05	0.00038	1e-07	1.06667e-07	1.06667e-07	6.66667e-08	3.8e-07	0.00038	0.00076	0.76		9.5e-05	9.5e-08	9.5e-05	0.00019	0.19	6.07462e-08	-16.6166
	3390	6.2	6.2	6.6	5.8		1.3	1.3	1.3	0.9		0.0013	0.0013	0.0013	0.0009	0.0048	8.66667e-05	8.66667e-05	8.66667e-05	6e-05	0.00032	8.66667e-08	8.66667e-08	8.66667e-08	6e-08	3.2e-07	0.00032	0.00064	0.64		8e-05	8e-08	8e-05	0.00016	0.16	5.11547e-08	-16.7884
	3405	6.3	6.1	6.8	5.9		1.4	1.2	1.2	1		0.0014	0.0012	0.0012	0.001	0.0048	9.33333e-05	8e-05	8e-05	6.66667e-05	0.00032	9.33333e-08	8e-08	8e-08	6.66667e-08	3.2e-07	0.00032	0.00064	0.64		8e-05	8e-08	8e-05	0.00016	0.16	5.11547e-08	-16.7884
	3420	6.5	6	6.7	6.2		1.6	1.1	1.1	1.3		0.0016	0.0011	0.0011	0.0013	0.0051	0.000106667	7.33333e-05	7.33333e-05	8.66667e-05	0.00034	1.06667e-07	7.33333e-08	7.33333e-08	8.66667e-08	3.4e-07	0.00034	0.00068	0.68		8.5e-05	8.5e-08	8.5e-05	0.00017	0.17	5.43518e-08	-16.7278
	3435	6.1	5.9	6.9	6.5		1.2	1	1	1.6		0.0012	0.001	0.001	0.0016	0.0048	8e-05	6.66667e-05	6.66667e-05	0.000106667	0.00032	8e-08	6.66667e-08	6.66667e-08	1.06667e-07	3.2e-07	0.00032	0.00064	0.64		8e-05	8e-08	8e-05	0.00016	0.16	5.11547e-08	-16.7884
	3450	6.2	5.7	6.8	6.8		1.3	0.8	0.8	1.9		0.0013	0.0008	0.0008	0.0019	0.0048	8.66667e-05	5.33333e-05	5.33333e-05	0.000126667	0.00032	8.66667e-08	5.33333e-08	5.33333e-08	1.26667e-07	3.2e-07	0.00032	0.00064	0.64		8e-05	8e-08	8e-05	0.00016	0.16	5.11547e-08	-16.7884
	3465	6	5.8	6.9	6.9		1.1	0.9	0.9	2		0.0011	0.0009	0.0009	0.002	0.0049	7.33333e-05	6e-05	6e-05	0.000133333	0.000326667	7.33333e-08	6e-08	6e-08	1.33333e-07	3.26667e-07	0.000326667	0.000653333	0.653333		8.16667e-05	8.16667e-08	8.16667e-05	0.000163333	0.163333	5.22204e-08	-16.7678

## Sheet: AF Plots
Time (min)	Q (l/min/m)	Qrelative	ln J
15	1.91111	100	-14.3081
30	2.04889	107.209	-14.2385
45	2.13333	111.628	-14.1981
60	1.98222	103.721	-14.2716
75	2.07111	108.372	-14.2277
90	2.05333	107.442	-14.2364
105	2.16	113.023	-14.1857
120	2.32	121.395	-14.1143
135	2.09333	109.535	-14.2171
150	2.25333	117.907	-14.1434
165	1.76	92.093	-14.3905
180	1.96889	103.023	-14.2784
195	1.98222	103.721	-14.2716
210	1.90222	99.5349	-14.3128
225	2.05778	107.674	-14.2342
240	1.86667	97.6744	-14.3317
255	1.95111	102.093	-14.2874
270	0.586667	30.6977	-15.4891
285	0.546667	28.6047	-15.5597
300	0.635556	33.2558	-15.4091
315	0.64	33.4884	-15.4021
330	0.675556	35.3488	-15.3481
345	0.688889	36.0465	-15.3285
360	0.693333	36.2791	-15.3221
375	0.737778	38.6047	-15.2599
390	0.755556	39.5349	-15.2361
405	0.733333	38.3721	-15.266
420	0.697778	36.5116	-15.3157
435	0.92	48.1395	-15.0392
450	0.746667	39.0698	-15.248
465	0.92	48.1395	-15.0392
480	0.835556	43.7209	-15.1355
495	0.822222	43.0233	-15.1516
510	0.857778	44.8837	-15.1092
525	0.808889	42.3256	-15.1679
540	0.92	48.1395	-15.0392
555	0.875556	45.814	-15.0887
570	0.777778	40.6977	-15.2071
585	1.00444	52.5581	-14.9514
600	1.00889	52.7907	-14.947
615	0.995556	52.093	-14.9603
630	0.973333	50.9302	-14.9829
645	0.902222	47.2093	-15.0587
660	0.893333	46.7442	-15.0686
675	1.08	56.5116	-14.8789
690	0.946667	49.5349	-15.0106
705	0.888889	46.5116	-15.0736
720	0.96	50.2326	-14.9967
735	1.02222	53.4884	-14.9339
750	0.977778	51.1628	-14.9783
765	1.01333	53.0233	-14.9426
780	1.03111	53.9535	-14.9252
795	0.617778	32.3256	-15.4375
810	0.8	41.8605	-15.179
825	0.795556	41.6279	-15.1845
840	0.697778	36.5116	-15.3157
855	0.8	41.8605	-15.179
870	0.773333	40.4651	-15.2129
885	0.84	43.9535	-15.1302
900	0.875556	45.814	-15.0887
915	0.857778	44.8837	-15.1092
930	0.728889	38.1395	-15.2721
945	0.92	48.1395	-15.0392
960	0.928889	48.6047	-15.0296
975	1.40889	73.7209	-14.613
990	1.00444	52.5581	-14.9514
1005	1.17778	61.6279	-14.7922
1020	1.02222	53.4884	-14.9339
1035	1.01778	53.2558	-14.9382
1050	1.00444	52.5581	-14.9514
1065	1.26222	66.0465	-14.723
1080	0.942222	49.3023	-15.0153
1095	0.986667	51.6279	-14.9693
1110	0.8	41.8605	-15.179
1125	0.964444	50.4651	-14.992
1140	0.946667	49.5349	-15.0106
1155	0.915556	47.907	-15.0441
1170	0.946667	49.5349	-15.0106
1185	1.10667	57.907	-14.8545
1200	1.08889	56.9767	-14.8707
1215	1.05333	55.1163	-14.9039
1230	1.04	54.4186	-14.9166
1245	1.04444	54.6512	-14.9123
1260	1.00889	52.7907	-14.947
1275	1.05778	55.3488	-14.8997
1290	1.04889	54.8837	-14.9081
1305	1.06667	55.814	-14.8913
1320	1.23556	64.6512	-14.7443
1335	1.15556	60.4651	-14.8112
1350	1.11556	58.3721	-14.8465
1365	1.13333	59.3023	-14.8307
1380	1.08444	56.7442	-14.8748
1395	1	52.3256	-14.9558
1410	0.982222	51.3953	-14.9738
1425	0.991111	51.8605	-14.9648
1440	0.977778	51.1628	-14.9783
1455	1.08444	56.7442	-14.8748
1470	1.09778	57.4419	-14.8625
1485	1.09778	57.4419	-14.8625
1500	1.07556	56.2791	-14.883
1515	1.12	58.6047	-14.8425
1530	1.16	60.6977	-14.8074
1545	1.10667	57.907	-14.8545
1560	1.14222	59.7674	-14.8229
1575	1.13333	59.3023	-14.8307
1590	1.28889	67.4419	-14.7021
1605	1.07556	56.2791	-14.883
1620	0.911111	47.6744	-15.0489
1635	0.844444	44.186	-15.1249
1650	0.942222	49.3023	-15.0153
1665	1.04	54.4186	-14.9166
1680	0.973333	50.9302	-14.9829
1695	0.986667	51.6279	-14.9693
1710	0.995556	52.093	-14.9603
1725	0.982222	51.3953	-14.9738
1740	0.973333	50.9302	-14.9829
1755	0.986667	51.6279	-14.9693
1770	0.924444	48.3721	-15.0344
1785	0.977778	51.1628	-14.9783
1800	1.07556	56.2791	-14.883
1815	0.737778	38.6047	-15.2599
1830	0.737778	38.6047	-15.2599
1845	0.573333	30	-15.5121
1860	0.662222	34.6512	-15.368
1875	0.6	31.3953	-15.4667
1890	0.528889	27.6744	-15.5928
1905	0.493333	25.814	-15.6624
1920	0.577778	30.2326	-15.5044
1935	0.56	29.3023	-15.5356
1950	0.617778	32.3256	-15.4375
1965	0.591111	30.9302	-15.4816
1980	0.511111	26.7442	-15.627
1995	0.582222	30.4651	-15.4967
2010	0.542222	28.3721	-15.5679
2025	0.573333	30	-15.5121
2040	0.226667	11.8605	-16.4401
2055	0.244444	12.7907	-16.3646
2070	0.164444	8.60465	-16.761
2085	0.142222	7.44186	-16.9062
2100	0.142222	7.44186	-16.9062
2115	0.2	10.4651	-16.5653
2130	0.177778	9.30233	-16.6831
2145	0.177778	9.30233	-16.6831
2160	0.208889	10.9302	-16.5218
2175	0.222222	11.6279	-16.4599
2190	0.208889	10.9302	-16.5218
2205	0.315556	16.5116	-16.1093
2220	0.275556	14.4186	-16.2448
2235	0.244444	12.7907	-16.3646
2250	0.257778	13.4884	-16.3115
2265	0.337778	17.6744	-16.0412
2280	0.266667	13.9535	-16.2776
2295	0.297778	15.5814	-16.1672
2310	0.244444	12.7907	-16.3646
2325	0.275556	14.4186	-16.2448
2340	0.244444	12.7907	-16.3646
2355	0.271111	14.186	-16.2611
2370	0.284444	14.8837	-16.213
2385	0.328889	17.2093	-16.0679
2400	0.324444	16.9767	-16.0815
2415	0.288889	15.1163	-16.1975
2430	0.293333	15.3488	-16.1823
2445	0.262222	13.7209	-16.2944
2460	0.226667	11.8605	-16.4401
2475	0.133333	6.97674	-16.9707
2490	0.146667	7.67442	-16.8754
2505	0.16	8.37209	-16.7884
2520	0.133333	6.97674	-16.9707
2535	0.0933333	4.88372	-17.3274
2550	0.0755556	3.95349	-17.5387
2565	0.115556	6.04651	-17.1138
2580	0.128889	6.74419	-17.0046
2595	0.12	6.27907	-17.0761
2610	0.0666667	3.48837	-17.6639
2625	0.102222	5.34884	-17.2364
2640	0.0844444	4.4186	-17.4275
2655	0.0622222	3.25581	-17.7329
2670	0.0533333	2.7907	-17.887
2685	0.0577778	3.02326	-17.807
2700	0.271111	14.186	-16.2611
2715	0.28	14.6512	-16.2288
2730	0.275556	14.4186	-16.2448
2745	0.253333	13.2558	-16.3289
2760	0.226667	11.8605	-16.4401
2775	0.226667	11.8605	-16.4401
2790	0.226667	11.8605	-16.4401
2805	0.182222	9.53488	-16.6584
2820	0.2	10.4651	-16.5653
2835	0.208889	10.9302	-16.5218
2850	0.213333	11.1628	-16.5007
2865	0.2	10.4651	-16.5653
2880	0.217778	11.3953	-16.4801
2895	0.191111	10	-16.6107
2910	0.0533333	2.7907	-17.887
2925	0.0444444	2.32558	-18.0693
2940	0.0533333	2.7907	-17.887
2955	0.0666667	3.48837	-17.6639
2970	0.0933333	4.88372	-17.3274
2985	0.0533333	2.7907	-17.887
3000	0.0666667	3.48837	-17.6639
3015	0.0488889	2.55814	-17.974
3030	0.0577778	3.02326	-17.807
3045	0.0355556	1.86047	-18.2925
3060	0.04	2.09302	-18.1747
3075	0.0666667	3.48837	-17.6639
3090	0.0311111	1.62791	-18.426
3105	0.0711111	3.72093	-17.5993
3120	0.0666667	3.48837	-17.6639
3135	0.0844444	4.4186	-17.4275
3150	0.0711111	3.72093	-17.5993
3165	0.0533333	2.7907	-17.887
3180	0.0577778	3.02326	-17.807
3195	0.0755556	3.95349	-17.5387
3210	0.08	4.18605	-17.4816
3225	0.0844444	4.4186	-17.4275
3240	0.0755556	3.95349	-17.5387
3255	0.0711111	3.72093	-17.5993
3270	0.0933333	4.88372	-17.3274
3285	0.106667	5.5814	-17.1939
3300	0.0711111	3.72093	-17.5993
3315	0.0666667	3.48837	-17.6639
3330	0.0533333	2.7907	-17.887
3345	0.0844444	4.4186	-17.4275
3360	0.0577778	3.02326	-17.807
3375	0.0622222	3.25581	-17.7329

## Sheet: HFCW Plots
Time (min)	Q (l/min/m)	Qrelative	ln J
15	2.01	100	-14.2577
30	2.31667	115.257	-14.1157
45	2.29333	114.096	-14.1258
60	2.38	118.408	-14.0887
75	2.92333	145.439	-13.8831
90	2.30333	114.594	-14.1215
105	2.39333	119.071	-14.0831
120	2.71	134.826	-13.9589
135	2.79333	138.972	-13.9286
150	2.34	116.418	-14.1057
165	3.11	154.726	-13.8212
180	3.28333	163.35	-13.767
195	1.24	61.6915	-14.7407
210	1.88667	93.864	-14.321
225	1.30667	65.0083	-14.6884
240	1.01	50.2488	-14.9459
255	1.18	58.7065	-14.7903
270	1.37333	68.325	-14.6386
285	1.08	53.7313	-14.8789
300	1.03333	51.4096	-14.923
315	1.1	54.7264	-14.8605
330	1.21333	60.3648	-14.7625
345	1.24	61.6915	-14.7407
360	1.13333	56.3847	-14.8307
375	1.13333	56.3847	-14.8307
390	1.25667	62.5207	-14.7274
405	1.29333	64.3449	-14.6986
420	1.47667	73.466	-14.566
435	1.60667	79.9337	-14.4817
450	1.39667	69.4859	-14.6217
465	1.38667	68.9884	-14.6289
480	1.4	69.6517	-14.6194
495	1.39	69.1542	-14.6265
510	1.42333	70.8126	-14.6028
525	1.05667	52.5705	-14.9007
540	1.34333	66.8325	-14.6607
555	1.18667	59.0381	-14.7847
570	1.35333	67.33	-14.6533
585	1.09	54.2289	-14.8697
600	1.25	62.1891	-14.7327
615	1.26333	62.8524	-14.7221
630	1.29333	64.3449	-14.6986
645	1.34667	66.9983	-14.6582
660	1.34333	66.8325	-14.6607
675	1.30333	64.8425	-14.6909
690	1.32	65.6716	-14.6782
705	1.28667	64.0133	-14.7038
720	1.36	67.6617	-14.6483
735	1.09667	54.5605	-14.8636
750	1.09333	54.3947	-14.8666
765	1.10333	54.8922	-14.8575
780	1.11333	55.3897	-14.8485
795	1.12667	56.0531	-14.8366
810	1.08667	54.063	-14.8727
825	1.03667	51.5755	-14.9198
840	0.806667	40.1327	-15.1707
855	1.01333	50.4146	-14.9426
870	1.29667	64.5108	-14.696
885	1.29333	64.3449	-14.6986
900	1.28	63.6816	-14.709
915	1.21	60.199	-14.7652
930	1.25333	62.3549	-14.73
945	1.25333	62.3549	-14.73
960	1.23333	61.3599	-14.7461
975	1.27333	63.3499	-14.7142
990	1.27	63.1841	-14.7168
1005	1.38667	68.9884	-14.6289
1020	0.976667	48.5904	-14.9794
1035	0.96	47.7612	-14.9967
1050	1.39667	69.4859	-14.6217
1065	1.44333	71.8076	-14.5889
1080	1.33333	66.335	-14.6681
1095	1.43	71.1443	-14.5982
1110	1.44333	71.8076	-14.5889
1125	1.31	65.1741	-14.6858
1140	1.37333	68.325	-14.6386
1155	1.38667	68.9884	-14.6289
1170	1.27	63.1841	-14.7168
1185	1.31333	65.34	-14.6833
1200	1.26	62.6866	-14.7247
1215	1.33	66.1692	-14.6707
1230	1.23667	61.5257	-14.7434
1245	1.28667	64.0133	-14.7038
1260	1.13	56.2189	-14.8336
1275	1.13333	56.3847	-14.8307
1290	1.11667	55.5556	-14.8455
1305	1.11333	55.3897	-14.8485
1320	1.14667	57.0481	-14.819
1335	1.14	56.7164	-14.8248
1350	1.13333	56.3847	-14.8307
1365	1.04333	51.9071	-14.9134
1380	1.04	51.7413	-14.9166
1395	1.03667	51.5755	-14.9198
1410	1.03333	51.4096	-14.923
1425	1.02667	51.0779	-14.9295
1440	0.993333	49.4196	-14.9625
1455	1.01667	50.5804	-14.9393
1470	1.01333	50.4146	-14.9426
1485	0.986667	49.0879	-14.9693
1500	0.996667	49.5854	-14.9592
1515	0.486667	24.2123	-15.676
1530	0.973333	48.4245	-14.9829
1545	1.00333	49.9171	-14.9525
1560	0.96	47.7612	-14.9967
1575	0.946667	47.0978	-15.0106
1590	0.933333	46.4345	-15.0248
1605	0.936667	46.6003	-15.0213
1620	0.93	46.2687	-15.0284
1635	0.926667	46.1028	-15.032
1650	0.896667	44.6103	-15.0649
1665	0.886667	44.1128	-15.0761
1680	0.86	42.7861	-15.1067
1695	0.843333	41.9569	-15.1262
1710	0.806667	40.1327	-15.1707
1725	0.803333	39.9668	-15.1748
1740	0.98	48.7562	-14.976
1755	1	49.7512	-14.9558
1770	0.933333	46.4345	-15.0248
1785	0.986667	49.0879	-14.9693
1800	1.08667	54.063	-14.8727
1815	0.73	36.3184	-15.2705
1830	0.75	37.3134	-15.2435
1845	0.506667	25.2073	-15.6357
1860	0.633333	31.5091	-15.4126
1875	0.556667	27.6949	-15.5416
1890	0.466667	23.2172	-15.718
1905	0.44	21.8905	-15.7768
1920	0.57	28.3582	-15.5179
1935	0.546667	27.1973	-15.5597
1950	0.64	31.8408	-15.4021
1965	0.57	28.3582	-15.5179
1980	0.516667	25.7048	-15.6162
1995	0.553333	27.529	-15.5476
2010	0.54	26.8657	-15.572
2025	0.55	27.3632	-15.5537
2040	0.543333	27.0315	-15.5659
2055	0.533333	26.534	-15.5844
2070	0.56	27.8607	-15.5356
2085	0.536667	26.6998	-15.5782
2100	0.333333	16.5837	-16.0544
2115	0.23	11.4428	-16.4255
2130	0.2	9.95025	-16.5653
2145	0.2	9.95025	-16.5653
2160	0.236667	11.7745	-16.3969
2175	0.25	12.4378	-16.3421
2190	0.233333	11.6086	-16.4111
2205	0.366667	18.2421	-15.9591
2220	0.333333	16.5837	-16.0544
2235	0.286667	14.262	-16.2053
2250	0.293333	14.5937	-16.1823
2265	0.373333	18.5738	-15.9411
2280	0.31	15.4229	-16.127
2295	0.34	16.9154	-16.0346
2310	0.296667	14.7595	-16.171
2325	0.333333	16.5837	-16.0544
2340	0.28	13.9303	-16.2288
2355	0.323333	16.0862	-16.0849
2370	0.333333	16.5837	-16.0544
2385	0.366667	18.2421	-15.9591
2400	0.376667	18.7396	-15.9322
2415	0.326667	16.2521	-16.0746
2430	0.336667	16.7496	-16.0445
2445	0.296667	14.7595	-16.171
2460	0.26	12.9353	-16.3029
2475	0.16	7.9602	-16.7884
2490	0.17	8.45771	-16.7278
2505	0.183333	9.12106	-16.6523
2520	0.16	7.9602	-16.7884
2535	0.186667	9.2869	-16.6343
2550	0.496667	24.7098	-15.6557
2565	0.103333	5.14096	-17.2256
2580	0.113333	5.63847	-17.1333
2595	0.11	5.47264	-17.1631
2610	0.12	5.97015	-17.0761
2625	0.0866667	4.31177	-17.4015
2640	0.106667	5.3068	-17.1939
2655	0.0966667	4.80929	-17.2923
2670	0.09	4.47761	-17.3638
2685	0.1	4.97512	-17.2584
2700	0.29	14.4279	-16.1937
2715	0.3	14.9254	-16.1598
2730	0.3	14.9254	-16.1598
2745	0.31	15.4229	-16.127
2760	0.3	14.9254	-16.1598
2775	0.346667	17.2471	-16.0152
2790	0.393333	19.5688	-15.8889
2805	0.366667	18.2421	-15.9591
2820	0.363333	18.0763	-15.9683
2835	0.346667	17.2471	-16.0152
2850	0.333333	16.5837	-16.0544
2865	0.296667	14.7595	-16.171
2880	0.306667	15.257	-16.1378
2895	0.286667	14.262	-16.2053
2910	0.25	12.4378	-16.3421
2925	0.213333	10.6136	-16.5007
2940	0.203333	10.1161	-16.5487
2955	0.176667	8.78939	-16.6893
2970	0.21	10.4478	-16.5165
2985	0.23	11.4428	-16.4255
3000	0.216667	10.7794	-16.4852
3015	0.216667	10.7794	-16.4852
3030	0.24	11.9403	-16.3829
3045	0.22	10.9453	-16.47
3060	0.223333	11.1111	-16.4549
3075	0.203333	10.1161	-16.5487
3090	0.21	10.4478	-16.5165
3105	0.206667	10.2819	-16.5325
3120	0.196667	9.78441	-16.5821
3135	0.226667	11.2769	-16.4401
3150	0.223333	11.1111	-16.4549
3165	0.22	10.9453	-16.47
3180	0.23	11.4428	-16.4255
3195	0.226667	11.2769	-16.4401
3210	0.203333	10.1161	-16.5487
3225	0.196667	9.78441	-16.5821
3240	0.206667	10.2819	-16.5325
3255	0.206667	10.2819	-16.5325
3270	0.223333	11.1111	-16.4549
3285	0.233333	11.6086	-16.4111
3300	0.226667	11.2769	-16.4401
3315	0.206667	10.2819	-16.5325
3330	0.213333	10.6136	-16.5007
3345	0.19	9.45274	-16.6166
3360	0.196667	9.78441	-16.5821
3375	0.19	9.45274	-16.6166
3390	0.16	7.9602	-16.7884
3405	0.16	7.9602	-16.7884
3420	0.17	8.45771	-16.7278
3435	0.16	7.9602	-16.7884
3450	0.16	7.9602	-16.7884
3465	0.163333	8.12604	-16.7678

## Sheet: AF (In hours)
Time	Time/hr	Q/min	Q/hr	Permeat flux (J)	ln J
15	0.25	9.55556e-07	5.73333e-05	0.00219965	-6.11946
30	0.5	1.02444e-06	6.14667e-05	0.00235823	-6.04984
45	0.75	1.06667e-06	6.4e-05	0.00245542	-6.00946
60	1	9.91111e-07	5.94667e-05	0.0022815	-6.08292
75	1.25	1.03556e-06	6.21333e-05	0.00238381	-6.03906
90	1.5	1.02667e-06	6.16e-05	0.00236335	-6.04768
105	1.75	1.08e-06	6.48e-05	0.00248612	-5.99703
120	2	1.16e-06	6.96e-05	0.00267027	-5.92557
135	2.25	1.04667e-06	6.28e-05	0.00240938	-6.02838
150	2.5	1.12667e-06	6.76e-05	0.00259354	-5.95473
165	2.75	8.8e-07	5.28e-05	0.00202572	-6.20183
180	3	9.84444e-07	5.90667e-05	0.00226615	-6.08967
195	3.25	9.91111e-07	5.94667e-05	0.0022815	-6.08292
210	3.5	9.51111e-07	5.70667e-05	0.00218942	-6.12412
225	3.75	1.02889e-06	6.17333e-05	0.00236846	-6.04552
240	4	9.33333e-07	5.6e-05	0.0021485	-6.14299
255	4.25	9.75556e-07	5.85333e-05	0.00224569	-6.09874
270	4.5	2.93333e-07	1.76e-05	0.000675241	-7.30044
285	4.75	2.73333e-07	1.64e-05	0.000629202	-7.37106
300	5	3.17778e-07	1.90667e-05	0.000731512	-7.2204
315	5.25	3.2e-07	1.92e-05	0.000736627	-7.21343
330	5.5	3.37778e-07	2.02667e-05	0.000777551	-7.15936
345	5.75	3.44444e-07	2.06667e-05	0.000792897	-7.13982
360	6	3.46667e-07	2.08e-05	0.000798013	-7.13339
375	6.25	3.68889e-07	2.21333e-05	0.000849167	-7.07125
390	6.5	3.77778e-07	2.26667e-05	0.000869629	-7.04744
405	6.75	3.66667e-07	2.2e-05	0.000844052	-7.0773
420	7	3.48889e-07	2.09333e-05	0.000803128	-7.127
435	7.25	4.6e-07	2.76e-05	0.0010589	-6.85052
450	7.5	3.73333e-07	2.24e-05	0.000859398	-7.05928
465	7.75	4.6e-07	2.76e-05	0.0010589	-6.85052
480	8	4.17778e-07	2.50667e-05	0.000961708	-6.9468
495	8.25	4.11111e-07	2.46667e-05	0.000946361	-6.96289
510	8.5	4.28889e-07	2.57333e-05	0.000987285	-6.92055
525	8.75	4.04444e-07	2.42667e-05	0.000931015	-6.97924
540	9	4.6e-07	2.76e-05	0.0010589	-6.85052
555	9.25	4.37778e-07	2.62667e-05	0.00100775	-6.90004
570	9.5	3.88889e-07	2.33333e-05	0.000895206	-7.01846
585	9.75	5.02222e-07	3.01333e-05	0.0011561	-6.76271
600	10	5.04444e-07	3.02667e-05	0.00116121	-6.75829
615	10.25	4.97778e-07	2.98667e-05	0.00114586	-6.7716
630	10.5	4.86667e-07	2.92e-05	0.00112029	-6.79417
645	10.75	4.51111e-07	2.70667e-05	0.00103844	-6.87004
660	11	4.46667e-07	2.68e-05	0.00102821	-6.87994
675	11.25	5.4e-07	3.24e-05	0.00124306	-6.69018
690	11.5	4.73333e-07	2.84e-05	0.00108959	-6.82195
705	11.75	4.44444e-07	2.66667e-05	0.00102309	-6.88492
720	12	4.8e-07	2.88e-05	0.00110494	-6.80796
735	12.25	5.11111e-07	3.06667e-05	0.00117656	-6.74516
750	12.5	4.88889e-07	2.93333e-05	0.0011254	-6.78961
765	12.75	5.06667e-07	3.04e-05	0.00116633	-6.7539
780	13	5.15556e-07	3.09333e-05	0.00118679	-6.7365
795	13.25	3.08889e-07	1.85333e-05	0.00071105	-7.24877
810	13.5	4e-07	2.4e-05	0.000920784	-6.99029
825	13.75	3.97778e-07	2.38667e-05	0.000915668	-6.99586
840	14	3.48889e-07	2.09333e-05	0.000803128	-7.127
855	14.25	4e-07	2.4e-05	0.000920784	-6.99029
870	14.5	3.86667e-07	2.32e-05	0.000890091	-7.02419
885	14.75	4.2e-07	2.52e-05	0.000966823	-6.9415
900	15	4.37778e-07	2.62667e-05	0.00100775	-6.90004
915	15.25	4.28889e-07	2.57333e-05	0.000987285	-6.92055
930	15.5	3.64444e-07	2.18667e-05	0.000838936	-7.08338
945	15.75	4.6e-07	2.76e-05	0.0010589	-6.85052
960	16	4.64444e-07	2.78667e-05	0.00106913	-6.84091
975	16.25	7.04444e-07	4.22667e-05	0.0016216	-6.42434
990	16.5	5.02222e-07	3.01333e-05	0.0011561	-6.76271
1005	16.75	5.88889e-07	3.53333e-05	0.0013556	-6.60351
1020	17	5.11111e-07	3.06667e-05	0.00117656	-6.74516
1035	17.25	5.08889e-07	3.05333e-05	0.00117144	-6.74952
1050	17.5	5.02222e-07	3.01333e-05	0.0011561	-6.76271
1065	17.75	6.31111e-07	3.78667e-05	0.00145279	-6.53427
1080	18	4.71111e-07	2.82667e-05	0.00108448	-6.82666
1095	18.25	4.93333e-07	2.96e-05	0.00113563	-6.78056
1110	18.5	4e-07	2.4e-05	0.000920784	-6.99029
1125	18.75	4.82222e-07	2.89333e-05	0.00111006	-6.80334
1140	19	4.73333e-07	2.84e-05	0.00108959	-6.82195
1155	19.25	4.57778e-07	2.74667e-05	0.00105379	-6.85537
1170	19.5	4.73333e-07	2.84e-05	0.00108959	-6.82195
1185	19.75	5.53333e-07	3.32e-05	0.00127375	-6.66579
1200	20	5.44444e-07	3.26667e-05	0.00125329	-6.68198
1215	20.25	5.26667e-07	3.16e-05	0.00121237	-6.71518
1230	20.5	5.2e-07	3.12e-05	0.00119702	-6.72792
1245	20.75	5.22222e-07	3.13333e-05	0.00120213	-6.72366
1260	21	5.04444e-07	3.02667e-05	0.00116121	-6.75829
1275	21.25	5.28889e-07	3.17333e-05	0.00121748	-6.71097
1290	21.5	5.24444e-07	3.14667e-05	0.00120725	-6.71941
1305	21.75	5.33333e-07	3.2e-05	0.00122771	-6.7026
1320	22	6.17778e-07	3.70667e-05	0.0014221	-6.55562
1335	22.25	5.77778e-07	3.46667e-05	0.00133002	-6.62256
1350	22.5	5.57778e-07	3.34667e-05	0.00128398	-6.65779
1365	22.75	5.66667e-07	3.4e-05	0.00130444	-6.64198
1380	23	5.42222e-07	3.25333e-05	0.00124817	-6.68607
1395	23.25	5e-07	3e-05	0.00115098	-6.76714
1410	23.5	4.91111e-07	2.94667e-05	0.00113052	-6.78508
1425	23.75	4.95556e-07	2.97333e-05	0.00114075	-6.77607
1440	24	4.88889e-07	2.93333e-05	0.0011254	-6.78961
1455	24.25	5.42222e-07	3.25333e-05	0.00124817	-6.68607
1470	24.5	5.48889e-07	3.29333e-05	0.00126352	-6.67385
1485	24.75	5.48889e-07	3.29333e-05	0.00126352	-6.67385
1500	25	5.37778e-07	3.22667e-05	0.00123794	-6.6943
1515	25.25	5.6e-07	3.36e-05	0.0012891	-6.65381
1530	25.5	5.8e-07	3.48e-05	0.00133514	-6.61872
1545	25.75	5.53333e-07	3.32e-05	0.00127375	-6.66579
1560	26	5.71111e-07	3.42667e-05	0.00131467	-6.63417
1575	26.25	5.66667e-07	3.4e-05	0.00130444	-6.64198
1590	26.5	6.44444e-07	3.86667e-05	0.00148349	-6.51336
1605	26.75	5.37778e-07	3.22667e-05	0.00123794	-6.6943
1620	27	4.55556e-07	2.73333e-05	0.00104867	-6.86023
1635	27.25	4.22222e-07	2.53333e-05	0.000971938	-6.93622
1650	27.5	4.71111e-07	2.82667e-05	0.00108448	-6.82666
1665	27.75	5.2e-07	3.12e-05	0.00119702	-6.72792
1680	28	4.86667e-07	2.92e-05	0.00112029	-6.79417
1695	28.25	4.93333e-07	2.96e-05	0.00113563	-6.78056
1710	28.5	4.97778e-07	2.98667e-05	0.00114586	-6.7716
1725	28.75	4.91111e-07	2.94667e-05	0.00113052	-6.78508
1740	29	4.86667e-07	2.92e-05	0.00112029	-6.79417
1755	29.25	4.93333e-07	2.96e-05	0.00113563	-6.78056
1770	29.5	4.62222e-07	2.77333e-05	0.00106402	-6.8457
1785	29.75	4.88889e-07	2.93333e-05	0.0011254	-6.78961
1800	30	5.37778e-07	3.22667e-05	0.00123794	-6.6943
1815	30.25	3.68889e-07	2.21333e-05	0.000849167	-7.07125
1830	30.5	3.68889e-07	2.21333e-05	0.000849167	-7.07125
1845	30.75	2.86667e-07	1.72e-05	0.000659895	-7.32343
1860	31	3.31111e-07	1.98667e-05	0.000762204	-7.1793
1875	31.25	3e-07	1.8e-05	0.000690588	-7.27797
1890	31.5	2.64444e-07	1.58667e-05	0.00060874	-7.40412
1905	31.75	2.46667e-07	1.48e-05	0.000567817	-7.47371
1920	32	2.88889e-07	1.73333e-05	0.000665011	-7.31571
1935	32.25	2.8e-07	1.68e-05	0.000644549	-7.34696
1950	32.5	3.08889e-07	1.85333e-05	0.00071105	-7.24877
1965	32.75	2.95556e-07	1.77333e-05	0.000680357	-7.29289
1980	33	2.55556e-07	1.53333e-05	0.000588279	-7.43831
1995	33.25	2.91111e-07	1.74667e-05	0.000670126	-7.30804
2010	33.5	2.71111e-07	1.62667e-05	0.000624087	-7.37922
2025	33.75	2.86667e-07	1.72e-05	0.000659895	-7.32343
2040	34	1.13333e-07	6.8e-06	0.000260889	-8.25142
2055	34.25	1.22222e-07	7.33333e-06	0.000281351	-8.17591
2070	34.5	8.22222e-08	4.93333e-06	0.000189272	-8.57232
2085	34.75	7.11111e-08	4.26667e-06	0.000163695	-8.71751
2100	35	7.11111e-08	4.26667e-06	0.000163695	-8.71751
2115	35.25	1e-07	6e-06	0.000230196	-8.37658
2130	35.5	8.88889e-08	5.33333e-06	0.000204619	-8.49436
2145	35.75	8.88889e-08	5.33333e-06	0.000204619	-8.49436
2160	36	1.04444e-07	6.26667e-06	0.000240427	-8.33309
2175	36.25	1.11111e-07	6.66667e-06	0.000255773	-8.27122
2190	36.5	1.04444e-07	6.26667e-06	0.000240427	-8.33309
2205	36.75	1.57778e-07	9.46667e-06	0.000363198	-7.92056
2220	37	1.37778e-07	8.26667e-06	0.000317159	-8.05611
2235	37.25	1.22222e-07	7.33333e-06	0.000281351	-8.17591
2250	37.5	1.28889e-07	7.73333e-06	0.000296697	-8.1228
2265	37.75	1.68889e-07	1.01333e-05	0.000388775	-7.85251
2280	38	1.33333e-07	8e-06	0.000306928	-8.0889
2295	38.25	1.48889e-07	8.93333e-06	0.000342736	-7.97855
2310	38.5	1.22222e-07	7.33333e-06	0.000281351	-8.17591
2325	38.75	1.37778e-07	8.26667e-06	0.000317159	-8.05611
2340	39	1.22222e-07	7.33333e-06	0.000281351	-8.17591
2355	39.25	1.35556e-07	8.13333e-06	0.000312043	-8.07237
2370	39.5	1.42222e-07	8.53333e-06	0.00032739	-8.02436
2385	39.75	1.64444e-07	9.86667e-06	0.000378544	-7.87918
2400	40	1.62222e-07	9.73333e-06	0.000373429	-7.89278
2415	40.25	1.44444e-07	8.66667e-06	0.000332505	-8.00885
2430	40.5	1.46667e-07	8.8e-06	0.000337621	-7.99359
2445	40.75	1.31111e-07	7.86667e-06	0.000301812	-8.1057
2460	41	1.13333e-07	6.8e-06	0.000260889	-8.25142
2475	41.25	6.66667e-08	4e-06	0.000153464	-8.78204
2490	41.5	7.33333e-08	4.4e-06	0.00016881	-8.68673
2505	41.75	8e-08	4.8e-06	0.000184157	-8.59972
2520	42	6.66667e-08	4e-06	0.000153464	-8.78204
2535	42.25	4.66667e-08	2.8e-06	0.000107425	-9.13872
2550	42.5	3.77778e-08	2.26667e-06	8.69629e-05	-9.35003
2565	42.75	5.77778e-08	3.46667e-06	0.000133002	-8.92515
2580	43	6.44444e-08	3.86667e-06	0.000148349	-8.81595
2595	43.25	6e-08	3.6e-06	0.000138118	-8.88741
2610	43.5	3.33333e-08	2e-06	7.6732e-05	-9.47519
2625	43.75	5.11111e-08	3.06667e-06	0.000117656	-9.04775
2640	44	4.22222e-08	2.53333e-06	9.71938e-05	-9.2388
2655	44.25	3.11111e-08	1.86667e-06	7.16165e-05	-9.54418
2670	44.5	2.66667e-08	1.6e-06	6.13856e-05	-9.69834
2685	44.75	2.88889e-08	1.73333e-06	6.65011e-05	-9.61829
2700	45	1.35556e-07	8.13333e-06	0.000312043	-8.07237
2715	45.25	1.4e-07	8.4e-06	0.000322274	-8.04011
2730	45.5	1.37778e-07	8.26667e-06	0.000317159	-8.05611
2745	45.75	1.26667e-07	7.6e-06	0.000291582	-8.14019
2760	46	1.13333e-07	6.8e-06	0.000260889	-8.25142
2775	46.25	1.13333e-07	6.8e-06	0.000260889	-8.25142
2790	46.5	1.13333e-07	6.8e-06	0.000260889	-8.25142
2805	46.75	9.11111e-08	5.46667e-06	0.000209734	-8.46967
2820	47	1e-07	6e-06	0.000230196	-8.37658
2835	47.25	1.04444e-07	6.26667e-06	0.000240427	-8.33309
2850	47.5	1.06667e-07	6.4e-06	0.000245542	-8.31204
2865	47.75	1e-07	6e-06	0.000230196	-8.37658
2880	48	1.08889e-07	6.53333e-06	0.000250658	-8.29142
2895	48.25	9.55556e-08	5.73333e-06	0.000219965	-8.42204
2910	48.5	2.66667e-08	1.6e-06	6.13856e-05	-9.69834
2925	48.75	2.22222e-08	1.33333e-06	5.11547e-05	-9.88066
2940	49	2.66667e-08	1.6e-06	6.13856e-05	-9.69834
2955	49.25	3.33333e-08	2e-06	7.6732e-05	-9.47519
2970	49.5	4.66667e-08	2.8e-06	0.000107425	-9.13872
2985	49.75	2.66667e-08	1.6e-06	6.13856e-05	-9.69834
3000	50	3.33333e-08	2e-06	7.6732e-05	-9.47519
3015	50.25	2.44444e-08	1.46667e-06	5.62701e-05	-9.78535
3030	50.5	2.88889e-08	1.73333e-06	6.65011e-05	-9.61829
3045	50.75	1.77778e-08	1.06667e-06	4.09237e-05	-10.1038
3060	51	2e-08	1.2e-06	4.60392e-05	-9.98602
3075	51.25	3.33333e-08	2e-06	7.6732e-05	-9.47519
3090	51.5	1.55556e-08	9.33333e-07	3.58083e-05	-10.2373
3105	51.75	3.55556e-08	2.13333e-06	8.18475e-05	-9.41065
3120	52	3.33333e-08	2e-06	7.6732e-05	-9.47519
3135	52.25	4.22222e-08	2.53333e-06	9.71938e-05	-9.2388
3150	52.5	3.55556e-08	2.13333e-06	8.18475e-05	-9.41065
3165	52.75	2.66667e-08	1.6e-06	6.13856e-05	-9.69834
3180	53	2.88889e-08	1.73333e-06	6.65011e-05	-9.61829
3195	53.25	3.77778e-08	2.26667e-06	8.69629e-05	-9.35003
3210	53.5	4e-08	2.4e-06	9.20784e-05	-9.29287
3225	53.75	4.22222e-08	2.53333e-06	9.71938e-05	-9.2388
3240	54	3.77778e-08	2.26667e-06	8.69629e-05	-9.35003
3255	54.25	3.55556e-08	2.13333e-06	8.18475e-05	-9.41065
3270	54.5	4.66667e-08	2.8e-06	0.000107425	-9.13872
3285	54.75	5.33333e-08	3.2e-06	0.000122771	-9.00519
3300	55	3.55556e-08	2.13333e-06	8.18475e-05	-9.41065
3315	55.25	3.33333e-08	2e-06	7.6732e-05	-9.47519
3330	55.5	2.66667e-08	1.6e-06	6.13856e-05	-9.69834
3345	55.75	4.22222e-08	2.53333e-06	9.71938e-05	-9.2388
3360	56	2.88889e-08	1.73333e-06	6.65011e-05	-9.61829
3375	56.25	3.11111e-08	1.86667e-06	7.16165e-05	-9.54418

## Sheet: HFCW (In hours)
Time	Time/hr	Q/min	Q/hr	Permeat flux (J)	ln J
15	0.25	1.005e-06	6.03e-05	0.00231347	-6.06901
30	0.5	1.15833e-06	6.95e-05	0.00266644	-5.92701
45	0.75	1.14667e-06	6.88e-05	0.00263958	-5.93714
60	1	1.19e-06	7.14e-05	0.00273933	-5.90004
75	1.25	1.46167e-06	8.77e-05	0.0033647	-5.69442
90	1.5	1.15167e-06	6.91e-05	0.00265109	-5.93278
105	1.75	1.19667e-06	7.18e-05	0.00275468	-5.89445
120	2	1.355e-06	8.13e-05	0.00311916	-5.77019
135	2.25	1.39667e-06	8.38e-05	0.00321507	-5.73991
150	2.5	1.17e-06	7.02e-05	0.00269329	-5.91699
165	2.75	1.555e-06	9.33e-05	0.00357955	-5.63252
180	3	1.64167e-06	9.85e-05	0.00377905	-5.57828
195	3.25	6.2e-07	3.72e-05	0.00142721	-6.55203
210	3.5	9.43333e-07	5.66e-05	0.00217152	-6.13233
225	3.75	6.53333e-07	3.92e-05	0.00150395	-6.49966
240	4	5.05e-07	3.03e-05	0.00116249	-6.75719
255	4.25	5.9e-07	3.54e-05	0.00135816	-6.60163
270	4.5	6.86667e-07	4.12e-05	0.00158068	-6.4499
285	4.75	5.4e-07	3.24e-05	0.00124306	-6.69018
300	5	5.16667e-07	3.1e-05	0.00118935	-6.73435
315	5.25	5.5e-07	3.3e-05	0.00126608	-6.67183
330	5.5	6.06667e-07	3.64e-05	0.00139652	-6.57377
345	5.75	6.2e-07	3.72e-05	0.00142721	-6.55203
360	6	5.66667e-07	3.4e-05	0.00130444	-6.64198
375	6.25	5.66667e-07	3.4e-05	0.00130444	-6.64198
390	6.5	6.28333e-07	3.77e-05	0.0014464	-6.53868
405	6.75	6.46667e-07	3.88e-05	0.0014886	-6.50992
420	7	7.38333e-07	4.43e-05	0.00169961	-6.37735
435	7.25	8.03333e-07	4.82e-05	0.00184924	-6.29298
450	7.5	6.98333e-07	4.19e-05	0.00160754	-6.43305
465	7.75	6.93333e-07	4.16e-05	0.00159603	-6.44024
480	8	7e-07	4.2e-05	0.00161137	-6.43067
495	8.25	6.95e-07	4.17e-05	0.00159986	-6.43784
510	8.5	7.11667e-07	4.27e-05	0.00163823	-6.41414
525	8.75	5.28333e-07	3.17e-05	0.0012162	-6.71202
540	9	6.71667e-07	4.03e-05	0.00154615	-6.47199
555	9.25	5.93333e-07	3.56e-05	0.00136583	-6.59599
570	9.5	6.76667e-07	4.06e-05	0.00155766	-6.46457
585	9.75	5.45e-07	3.27e-05	0.00125457	-6.68096
600	10	6.25e-07	3.75e-05	0.00143872	-6.544
615	10.25	6.31667e-07	3.79e-05	0.00145407	-6.53339
630	10.5	6.46667e-07	3.88e-05	0.0014886	-6.50992
645	10.75	6.73333e-07	4.04e-05	0.00154999	-6.46951
660	11	6.71667e-07	4.03e-05	0.00154615	-6.47199
675	11.25	6.51667e-07	3.91e-05	0.00150011	-6.50222
690	11.5	6.6e-07	3.96e-05	0.00151929	-6.48951
705	11.75	6.43333e-07	3.86e-05	0.00148093	-6.51509
720	12	6.8e-07	4.08e-05	0.00156533	-6.45966
735	12.25	5.48333e-07	3.29e-05	0.00126224	-6.67487
750	12.5	5.46667e-07	3.28e-05	0.0012584	-6.67791
765	12.75	5.51667e-07	3.31e-05	0.00126991	-6.66881
780	13	5.56667e-07	3.34e-05	0.00128142	-6.65978
795	13.25	5.63333e-07	3.38e-05	0.00129677	-6.64788
810	13.5	5.43333e-07	3.26e-05	0.00125073	-6.68403
825	13.75	5.18333e-07	3.11e-05	0.00119318	-6.73113
840	14	4.03333e-07	2.42e-05	0.000928457	-6.98199
855	14.25	5.06667e-07	3.04e-05	0.00116633	-6.7539
870	14.5	6.48333e-07	3.89e-05	0.00149244	-6.50734
885	14.75	6.46667e-07	3.88e-05	0.0014886	-6.50992
900	15	6.4e-07	3.84e-05	0.00147325	-6.52028
915	15.25	6.05e-07	3.63e-05	0.00139269	-6.57652
930	15.5	6.26667e-07	3.76e-05	0.00144256	-6.54134
945	15.75	6.26667e-07	3.76e-05	0.00144256	-6.54134
960	16	6.16667e-07	3.7e-05	0.00141954	-6.55742
975	16.25	6.36667e-07	3.82e-05	0.00146558	-6.5255
990	16.5	6.35e-07	3.81e-05	0.00146174	-6.52812
1005	16.75	6.93333e-07	4.16e-05	0.00159603	-6.44024
1020	17	4.88333e-07	2.93e-05	0.00112412	-6.79075
1035	17.25	4.8e-07	2.88e-05	0.00110494	-6.80796
1050	17.5	6.98333e-07	4.19e-05	0.00160754	-6.43305
1065	17.75	7.21667e-07	4.33e-05	0.00166125	-6.40019
1080	18	6.66667e-07	4e-05	0.00153464	-6.47946
1095	18.25	7.15e-07	4.29e-05	0.0016459	-6.40947
1110	18.5	7.21667e-07	4.33e-05	0.00166125	-6.40019
1125	18.75	6.55e-07	3.93e-05	0.00150778	-6.49711
1140	19	6.86667e-07	4.12e-05	0.00158068	-6.4499
1155	19.25	6.93333e-07	4.16e-05	0.00159603	-6.44024
1170	19.5	6.35e-07	3.81e-05	0.00146174	-6.52812
1185	19.75	6.56667e-07	3.94e-05	0.00151162	-6.49457
1200	20	6.3e-07	3.78e-05	0.00145023	-6.53603
1215	20.25	6.65e-07	3.99e-05	0.0015308	-6.48196
1230	20.5	6.18333e-07	3.71e-05	0.00142338	-6.55472
1245	20.75	6.43333e-07	3.86e-05	0.00148093	-6.51509
1260	21	5.65e-07	3.39e-05	0.00130061	-6.64492
1275	21.25	5.66667e-07	3.4e-05	0.00130444	-6.64198
1290	21.5	5.58333e-07	3.35e-05	0.00128526	-6.65679
1305	21.75	5.56667e-07	3.34e-05	0.00128142	-6.65978
1320	22	5.73333e-07	3.44e-05	0.00131979	-6.63028
1335	22.25	5.7e-07	3.42e-05	0.00131212	-6.63611
1350	22.5	5.66667e-07	3.4e-05	0.00130444	-6.64198
1365	22.75	5.21667e-07	3.13e-05	0.00120086	-6.72472
1380	23	5.2e-07	3.12e-05	0.00119702	-6.72792
1395	23.25	5.18333e-07	3.11e-05	0.00119318	-6.73113
1410	23.5	5.16667e-07	3.1e-05	0.00118935	-6.73435
1425	23.75	5.13333e-07	3.08e-05	0.00118167	-6.74082
1440	24	4.96667e-07	2.98e-05	0.00114331	-6.77383
1455	24.25	5.08333e-07	3.05e-05	0.00117016	-6.75061
1470	24.5	5.06667e-07	3.04e-05	0.00116633	-6.7539
1485	24.75	4.93333e-07	2.96e-05	0.00113563	-6.78056
1500	25	4.98333e-07	2.99e-05	0.00114714	-6.77048
1515	25.25	2.43333e-07	1.46e-05	0.000560143	-7.48732
1530	25.5	4.86667e-07	2.92e-05	0.00112029	-6.79417
1545	25.75	5.01667e-07	3.01e-05	0.00115482	-6.76381
1560	26	4.8e-07	2.88e-05	0.00110494	-6.80796
1575	26.25	4.73333e-07	2.84e-05	0.00108959	-6.82195
1590	26.5	4.66667e-07	2.8e-05	0.00107425	-6.83613
1605	26.75	4.68333e-07	2.81e-05	0.00107808	-6.83257
1620	27	4.65e-07	2.79e-05	0.00107041	-6.83971
1635	27.25	4.63333e-07	2.78e-05	0.00106657	-6.8433
1650	27.5	4.48333e-07	2.69e-05	0.00103205	-6.87621
1665	27.75	4.43333e-07	2.66e-05	0.00102054	-6.88743
1680	28	4.3e-07	2.58e-05	0.000989843	-6.91796
1695	28.25	4.21667e-07	2.53e-05	0.00097066	-6.93753
1710	28.5	4.03333e-07	2.42e-05	0.000928457	-6.98199
1725	28.75	4.01667e-07	2.41e-05	0.00092462	-6.98613
1740	29	4.9e-07	2.94e-05	0.00112796	-6.78734
1755	29.25	5e-07	3e-05	0.00115098	-6.76714
1770	29.5	4.66667e-07	2.8e-05	0.00107425	-6.83613
1785	29.75	4.93333e-07	2.96e-05	0.00113563	-6.78056
1800	30	5.43333e-07	3.26e-05	0.00125073	-6.68403
1815	30.25	3.65e-07	2.19e-05	0.000840215	-7.08185
1830	30.5	3.75e-07	2.25e-05	0.000863235	-7.05482
1845	30.75	2.53333e-07	1.52e-05	0.000583163	-7.44704
1860	31	3.16667e-07	1.9e-05	0.000728954	-7.2239
1875	31.25	2.78333e-07	1.67e-05	0.000640712	-7.35293
1890	31.5	2.33333e-07	1.4e-05	0.000537124	-7.52928
1905	31.75	2.2e-07	1.32e-05	0.000506431	-7.58812
1920	32	2.85e-07	1.71e-05	0.000656058	-7.32926
1935	32.25	2.73333e-07	1.64e-05	0.000629202	-7.37106
1950	32.5	3.2e-07	1.92e-05	0.000736627	-7.21343
1965	32.75	2.85e-07	1.71e-05	0.000656058	-7.32926
1980	33	2.58333e-07	1.55e-05	0.000594673	-7.4275
1995	33.25	2.76667e-07	1.66e-05	0.000636875	-7.35894
2010	33.5	2.7e-07	1.62e-05	0.000621529	-7.38333
2025	33.75	2.75e-07	1.65e-05	0.000633039	-7.36498
2040	34	2.71667e-07	1.63e-05	0.000625366	-7.37717
2055	34.25	2.66667e-07	1.6e-05	0.000613856	-7.39575
2070	34.5	2.8e-07	1.68e-05	0.000644549	-7.34696
2085	34.75	2.68333e-07	1.61e-05	0.000617692	-7.38952
2100	35	1.66667e-07	1e-05	0.00038366	-7.86575
2115	35.25	1.15e-07	6.9e-06	0.000264725	-8.23682
2130	35.5	1e-07	6e-06	0.000230196	-8.37658
2145	35.75	1e-07	6e-06	0.000230196	-8.37658
2160	36	1.18333e-07	7.1e-06	0.000272399	-8.20824
2175	36.25	1.25e-07	7.5e-06	0.000287745	-8.15344
2190	36.5	1.16667e-07	7e-06	0.000268562	-8.22243
2205	36.75	1.83333e-07	1.1e-05	0.000422026	-7.77044
2220	37	1.66667e-07	1e-05	0.00038366	-7.86575
2235	37.25	1.43333e-07	8.6e-06	0.000329948	-8.01658
2250	37.5	1.46667e-07	8.8e-06	0.000337621	-7.99359
2265	37.75	1.86667e-07	1.12e-05	0.000429699	-7.75243
2280	38	1.55e-07	9.3e-06	0.000356804	-7.93832
2295	38.25	1.7e-07	1.02e-05	0.000391333	-7.84595
2310	38.5	1.48333e-07	8.9e-06	0.000341457	-7.98229
2325	38.75	1.66667e-07	1e-05	0.00038366	-7.86575
2340	39	1.4e-07	8.4e-06	0.000322274	-8.04011
2355	39.25	1.61667e-07	9.7e-06	0.00037215	-7.89621
2370	39.5	1.66667e-07	1e-05	0.00038366	-7.86575
2385	39.75	1.83333e-07	1.1e-05	0.000422026	-7.77044
2400	40	1.88333e-07	1.13e-05	0.000433536	-7.74354
2415	40.25	1.63333e-07	9.8e-06	0.000375987	-7.88596
2430	40.5	1.68333e-07	1.01e-05	0.000387497	-7.8558
2445	40.75	1.48333e-07	8.9e-06	0.000341457	-7.98229
2460	41	1.3e-07	7.8e-06	0.000299255	-8.11422
2475	41.25	8e-08	4.8e-06	0.000184157	-8.59972
2490	41.5	8.5e-08	5.1e-06	0.000195667	-8.5391
2505	41.75	9.16667e-08	5.5e-06	0.000211013	-8.46359
2520	42	8e-08	4.8e-06	0.000184157	-8.59972
2535	42.25	9.33333e-08	5.6e-06	0.00021485	-8.44557
2550	42.5	2.48333e-07	1.49e-05	0.000571653	-7.46698
2565	42.75	5.16667e-08	3.1e-06	0.000118935	-9.03694
2580	43	5.66667e-08	3.4e-06	0.000130444	-8.94456
2595	43.25	5.5e-08	3.3e-06	0.000126608	-8.97442
2610	43.5	6e-08	3.6e-06	0.000138118	-8.88741
2625	43.75	4.33333e-08	2.6e-06	9.97516e-05	-9.21283
2640	44	5.33333e-08	3.2e-06	0.000122771	-9.00519
2655	44.25	4.83333e-08	2.9e-06	0.000111261	-9.10363
2670	44.5	4.5e-08	2.7e-06	0.000103588	-9.17509
2685	44.75	5e-08	3e-06	0.000115098	-9.06973
2700	45	1.45e-07	8.7e-06	0.000333784	-8.00502
2715	45.25	1.5e-07	9e-06	0.000345294	-7.97111
2730	45.5	1.5e-07	9e-06	0.000345294	-7.97111
2745	45.75	1.55e-07	9.3e-06	0.000356804	-7.93832
2760	46	1.5e-07	9e-06	0.000345294	-7.97111
2775	46.25	1.73333e-07	1.04e-05	0.000399006	-7.82653
2790	46.5	1.96667e-07	1.18e-05	0.000452719	-7.70024
2805	46.75	1.83333e-07	1.1e-05	0.000422026	-7.77044
2820	47	1.81667e-07	1.09e-05	0.000418189	-7.77958
2835	47.25	1.73333e-07	1.04e-05	0.000399006	-7.82653
2850	47.5	1.66667e-07	1e-05	0.00038366	-7.86575
2865	47.75	1.48333e-07	8.9e-06	0.000341457	-7.98229
2880	48	1.53333e-07	9.2e-06	0.000352967	-7.94914
2895	48.25	1.43333e-07	8.6e-06	0.000329948	-8.01658
2910	48.5	1.25e-07	7.5e-06	0.000287745	-8.15344
2925	48.75	1.06667e-07	6.4e-06	0.000245542	-8.31204
2940	49	1.01667e-07	6.1e-06	0.000234033	-8.36005
2955	49.25	8.83333e-08	5.3e-06	0.00020334	-8.50063
2970	49.5	1.05e-07	6.3e-06	0.000241706	-8.32779
2985	49.75	1.15e-07	6.9e-06	0.000264725	-8.23682
3000	50	1.08333e-07	6.5e-06	0.000249379	-8.29654
3015	50.25	1.08333e-07	6.5e-06	0.000249379	-8.29654
3030	50.5	1.2e-07	7.2e-06	0.000276235	-8.19426
3045	50.75	1.1e-07	6.6e-06	0.000253216	-8.28127
3060	51	1.11667e-07	6.7e-06	0.000257052	-8.26623
3075	51.25	1.01667e-07	6.1e-06	0.000234033	-8.36005
3090	51.5	1.05e-07	6.3e-06	0.000241706	-8.32779
3105	51.75	1.03333e-07	6.2e-06	0.000237869	-8.34379
3120	52	9.83333e-08	5.9e-06	0.000226359	-8.39339
3135	52.25	1.13333e-07	6.8e-06	0.000260889	-8.25142
3150	52.5	1.11667e-07	6.7e-06	0.000257052	-8.26623
3165	52.75	1.1e-07	6.6e-06	0.000253216	-8.28127
3180	53	1.15e-07	6.9e-06	0.000264725	-8.23682
3195	53.25	1.13333e-07	6.8e-06	0.000260889	-8.25142
3210	53.5	1.01667e-07	6.1e-06	0.000234033	-8.36005
3225	53.75	9.83333e-08	5.9e-06	0.000226359	-8.39339
3240	54	1.03333e-07	6.2e-06	0.000237869	-8.34379
3255	54.25	1.03333e-07	6.2e-06	0.000237869	-8.34379
3270	54.5	1.11667e-07	6.7e-06	0.000257052	-8.26623
3285	54.75	1.16667e-07	7e-06	0.000268562	-8.22243
3300	55	1.13333e-07	6.8e-06	0.000260889	-8.25142
3315	55.25	1.03333e-07	6.2e-06	0.000237869	-8.34379
3330	55.5	1.06667e-07	6.4e-06	0.000245542	-8.31204
3345	55.75	9.5e-08	5.7e-06	0.000218686	-8.42787
3360	56	9.83333e-08	5.9e-06	0.000226359	-8.39339
3375	56.25	9.5e-08	5.7e-06	0.000218686	-8.42787
3390	56.5	8e-08	4.8e-06	0.000184157	-8.59972
3405	56.75	8e-08	4.8e-06	0.000184157	-8.59972
3420	57	8.5e-08	5.1e-06	0.000195667	-8.5391
3435	57.25	8e-08	4.8e-06	0.000184157	-8.59972
3450	57.5	8e-08	4.8e-06	0.000184157	-8.59972
3465	57.75	8.16667e-08	4.9e-06	0.000187993	-8.5791
