# Supplementary material for: Moistube irrigation fouling due to anaerobic filtered effluent (AF) and horizontal flow constructed wetland (HFCW) effluent
Source: Sci Rep. 2021 Mar 29;11:7124. doi: 10.1038/s41598-021-86737-7 (PMC8007708; doi:10.1038/s41598-021-86737-7)
Supplement: Supplementary file 2 — Supplementary Information 2. [file 41598_2021_86737_MOESM2_ESM.xlsx]

## Sheet: AF
Beaker (g)	4.9		Pressure	3,5m
Petri-lid	7.3		Q (m3/min	5.18216e-06
Petri-base	7.6		Membrane area	0.104259
Diameter	0.0032
Date + Temp	Time	Laterals					MASS (g)			Total Mass	MASS (Kg)			Total Mass (Kg)	FLOW RATE (Kg/min)			Total Flow Rate (Kg/min)	Q (l/h)				Q (m3/min)	Q (l/min)	Q (l/min/m)	Q (ml/min/m)	Mass Flow Ave	Qave (m3/min)	Qave (l/min)	Qave (l/min/m)	Qave (ml/min/m)	Permeate Flux (J)	ln J
		L1	L2	L3	L4		L2	L3	L4		L2	L3	L4		L2	L3	L4		L2	L3	L4
21 Sept +	15	16.4	22.3	18.6	16.8		17.4	13.7	11.9	43	0.0174	0.0137	0.0119	0.043	0.00116	0.000913333	0.000793333	0.00286667	0.1392	0.1096	0.0952		2.86667e-06	0.00286667	0.00573333	5.73333	0.000955556	9.55556e-07	0.000955556	0.00191111	1.91111	6.11014e-07	-14.3081		Day 1
	30	25.9	21.6	19.9	19.3		16.7	15	14.4	46.1	0.0167	0.015	0.0144	0.0461	0.00111333	0.001	0.00096	0.00307333	0.1336	0.12	0.1152		3.07333e-06	0.00307333	0.00614667	6.14667	0.00102444	1.02444e-06	0.00102444	0.00204889	2.04889	6.55064e-07	-14.2385
	45	25.5	24.2	19	19.5		19.3	14.1	14.6	48	0.0193	0.0141	0.0146	0.048	0.00128667	0.00094	0.000973333	0.0032	0.1544	0.1128	0.1168		3.2e-06	0.0032	0.0064	6.4	0.00106667	1.06667e-06	0.00106667	0.00213333	2.13333	6.82062e-07	-14.1981
	60	22.8	23.8	18.6	16.9		18.9	13.7	12	44.6	0.0189	0.0137	0.012	0.0446	0.00126	0.000913333	0.0008	0.00297333	0.1512	0.1096	0.096		2.97333e-06	0.00297333	0.00594667	5.94667	0.000991111	9.91111e-07	0.000991111	0.00198222	1.98222	6.33749e-07	-14.2716
	75	18.5	27.8	16	17.5		22.9	11.1	12.6	46.6	0.0229	0.0111	0.0126	0.0466	0.00152667	0.00074	0.00084	0.00310667	0.1832	0.0888	0.1008		3.10667e-06	0.00310667	0.00621333	6.21333	0.00103556	1.03556e-06	0.00103556	0.00207111	2.07111	6.62169e-07	-14.2277
	90	18.9	26.9	19	15		22	14.1	10.1	46.2	0.022	0.0141	0.0101	0.0462	0.00146667	0.00094	0.000673333	0.00308	0.176	0.1128	0.0808		3.08e-06	0.00308	0.00616	6.16	0.00102667	1.02667e-06	0.00102667	0.00205333	2.05333	6.56485e-07	-14.2364
	105	17.5	26.8	19.1	17.4		21.9	14.2	12.5	48.6	0.0219	0.0142	0.0125	0.0486	0.00146	0.000946667	0.000833333	0.00324	0.1752	0.1136	0.1		3.24e-06	0.00324	0.00648	6.48	0.00108	1.08e-06	0.00108	0.00216	2.16	6.90588e-07	-14.1857
	120	17.2	28.1	19.8	19		23.2	14.9	14.1	52.2	0.0232	0.0149	0.0141	0.0522	0.00154667	0.000993333	0.00094	0.00348	0.1856	0.1192	0.1128		3.48e-06	0.00348	0.00696	6.96	0.00116	1.16e-06	0.00116	0.00232	2.32	7.41743e-07	-14.1143
	135	16.3	26.4	18.6	16.8		21.5	13.7	11.9	47.1	0.0215	0.0137	0.0119	0.0471	0.00143333	0.000913333	0.000793333	0.00314	0.172	0.1096	0.0952		3.14e-06	0.00314	0.00628	6.28	0.00104667	1.04667e-06	0.00104667	0.00209333	2.09333	6.69273e-07	-14.2171
	150	17.1	27.3	19.6	18.5		22.4	14.7	13.6	50.7	0.0224	0.0147	0.0136	0.0507	0.00149333	0.00098	0.000906667	0.00338	0.1792	0.1176	0.1088		3.38e-06	0.00338	0.00676	6.76	0.00112667	1.12667e-06	0.00112667	0.00225333	2.25333	7.20428e-07	-14.1434
	165	16.3	25.8	18.9	9.6		20.9	14	4.7	39.6	0.0209	0.014	0.0047	0.0396	0.00139333	0.000933333	0.000313333	0.00264	0.1672	0.112	0.0376		2.64e-06	0.00264	0.00528	5.28	0.00088	8.8e-07	0.00088	0.00176	1.76	5.62701e-07	-14.3905
	180	17	26.4	18.7	13.9		21.5	13.8	9	44.3	0.0215	0.0138	0.009	0.0443	0.00143333	0.00092	0.0006	0.00295333	0.172	0.1104	0.072		2.95333e-06	0.00295333	0.00590667	5.90667	0.000984444	9.84444e-07	0.000984444	0.00196889	1.96889	6.29486e-07	-14.2784
	195	17.2	26.3	18.9	14.1		21.4	14	9.2	44.6	0.0214	0.014	0.0092	0.0446	0.00142667	0.000933333	0.000613333	0.00297333	0.1712	0.112	0.0736		2.97333e-06	0.00297333	0.00594667	5.94667	0.000991111	9.91111e-07	0.000991111	0.00198222	1.98222	6.33749e-07	-14.2716
	210	17.1	25.8	18.6	13.1		20.9	13.7	8.2	42.8	0.0209	0.0137	0.0082	0.0428	0.00139333	0.000913333	0.000546667	0.00285333	0.1672	0.1096	0.0656		2.85333e-06	0.00285333	0.00570667	5.70667	0.000951111	9.51111e-07	0.000951111	0.00190222	1.90222	6.08172e-07	-14.3128
	225	17.5	27.2	19.5	14.3		22.3	14.6	9.4	46.3	0.0223	0.0146	0.0094	0.0463	0.00148667	0.000973333	0.000626667	0.00308667	0.1784	0.1168	0.0752		3.08667e-06	0.00308667	0.00617333	6.17333	0.00102889	1.02889e-06	0.00102889	0.00205778	2.05778	6.57906e-07	-14.2342
	240	16.3	24.2	18.8	13.7		19.3	13.9	8.8	42	0.0193	0.0139	0.0088	0.042	0.00128667	0.000926667	0.000586667	0.0028	0.1544	0.1112	0.0704		2.8e-06	0.0028	0.0056	5.6	0.000933333	9.33333e-07	0.000933333	0.00186667	1.86667	5.96804e-07	-14.3317
	255	16.7	25.2	19.7	13.7		20.3	14.8	8.8	43.9	0.0203	0.0148	0.0088	0.0439	0.00135333	0.000986667	0.000586667	0.00292667	0.1624	0.1184	0.0704		2.92667e-06	0.00292667	0.00585333	5.85333	0.000975556	9.75556e-07	0.000975556	0.00195111	1.95111	6.23803e-07	-14.2874
25 Sept + 12 Degrees	270	8.4	9.4	8.7	9.8		4.5	3.8	4.9	13.2	0.0045	0.0038	0.0049	0.0132	0.0003	0.000253333	0.000326667	0.00088	0.036	0.0304	0.0392		8.8e-07	0.00088	0.00176	1.76	0.000293333	2.93333e-07	0.000293333	0.000586667	0.586667	1.87567e-07	-15.4891		Day 2
	285	9	9.9	8.9	8.2		5	4	3.3	12.3	0.005	0.004	0.0033	0.0123	0.000333333	0.000266667	0.00022	0.00082	0.04	0.032	0.0264		8.2e-07	0.00082	0.00164	1.64	0.000273333	2.73333e-07	0.000273333	0.000546667	0.546667	1.74778e-07	-15.5597
	300	9.5	10.4	9.2	9.4		5.5	4.3	4.5	14.3	0.0055	0.0043	0.0045	0.0143	0.000366667	0.000286667	0.0003	0.000953333	0.044	0.0344	0.036		9.53333e-07	0.000953333	0.00190667	1.90667	0.000317778	3.17778e-07	0.000317778	0.000635556	0.635556	2.03198e-07	-15.4091
	315	9.3	10.5	9.1	9.5		5.6	4.2	4.6	14.4	0.0056	0.0042	0.0046	0.0144	0.000373333	0.00028	0.000306667	0.00096	0.0448	0.0336	0.0368		9.6e-07	0.00096	0.00192	1.92	0.00032	3.2e-07	0.00032	0.00064	0.64	2.04619e-07	-15.4021
	330	9.6	11.2	9.7	9		6.3	4.8	4.1	15.2	0.0063	0.0048	0.0041	0.0152	0.00042	0.00032	0.000273333	0.00101333	0.0504	0.0384	0.0328		1.01333e-06	0.00101333	0.00202667	2.02667	0.000337778	3.37778e-07	0.000337778	0.000675556	0.675556	2.15986e-07	-15.3481
	345	9.2	10.9	9.9	9.4		6	5	4.5	15.5	0.006	0.005	0.0045	0.0155	0.0004	0.000333333	0.0003	0.00103333	0.048	0.04	0.036		1.03333e-06	0.00103333	0.00206667	2.06667	0.000344444	3.44444e-07	0.000344444	0.000688889	0.688889	2.20249e-07	-15.3285
	360	9.7	10.9	9.8	9.6		6	4.9	4.7	15.6	0.006	0.0049	0.0047	0.0156	0.0004	0.000326667	0.000313333	0.00104	0.048	0.0392	0.0376		1.04e-06	0.00104	0.00208	2.08	0.000346667	3.46667e-07	0.000346667	0.000693333	0.693333	2.2167e-07	-15.3221
	375	9.9	11.1	10.3	9.9		6.2	5.4	5	16.6	0.0062	0.0054	0.005	0.0166	0.000413333	0.00036	0.000333333	0.00110667	0.0496	0.0432	0.04		1.10667e-06	0.00110667	0.00221333	2.21333	0.000368889	3.68889e-07	0.000368889	0.000737778	0.737778	2.3588e-07	-15.2599
	390	10.1	11.3	10.3	10.1		6.4	5.4	5.2	17	0.0064	0.0054	0.0052	0.017	0.000426667	0.00036	0.000346667	0.00113333	0.0512	0.0432	0.0416		1.13333e-06	0.00113333	0.00226667	2.26667	0.000377778	3.77778e-07	0.000377778	0.000755556	0.755556	2.41564e-07	-15.2361
	405	9.8	11.1	10	10.1		6.2	5.1	5.2	16.5	0.0062	0.0051	0.0052	0.0165	0.000413333	0.00034	0.000346667	0.0011	0.0496	0.0408	0.0416		1.1e-06	0.0011	0.0022	2.2	0.000366667	3.66667e-07	0.000366667	0.000733333	0.733333	2.34459e-07	-15.266
	420	9.8	10.9	10.2	9.3		6	5.3	4.4	15.7	0.006	0.0053	0.0044	0.0157	0.0004	0.000353333	0.000293333	0.00104667	0.048	0.0424	0.0352		1.04667e-06	0.00104667	0.00209333	2.09333	0.000348889	3.48889e-07	0.000348889	0.000697778	0.697778	2.23091e-07	-15.3157
	435	10.1	11.2	10.3	13.9		6.3	5.4	9	20.7	0.0063	0.0054	0.009	0.0207	0.00042	0.00036	0.0006	0.00138	0.0504	0.0432	0.072		1.38e-06	0.00138	0.00276	2.76	0.00046	4.6e-07	0.00046	0.00092	0.92	2.94139e-07	-15.0392
	450	9.9	11.4	10.9	9.2		6.5	6	4.3	16.8	0.0065	0.006	0.0043	0.0168	0.000433333	0.0004	0.000286667	0.00112	0.052	0.048	0.0344		1.12e-06	0.00112	0.00224	2.24	0.000373333	3.73333e-07	0.000373333	0.000746667	0.746667	2.38722e-07	-15.248
	465	10.9	13	11.2	11.2		8.1	6.3	6.3	20.7	0.0081	0.0063	0.0063	0.0207	0.00054	0.00042	0.00042	0.00138	0.0648	0.0504	0.0504		1.38e-06	0.00138	0.00276	2.76	0.00046	4.6e-07	0.00046	0.00092	0.92	2.94139e-07	-15.0392
	480	10.3	11.9	10.9	10.7		7	6	5.8	18.8	0.007	0.006	0.0058	0.0188	0.000466667	0.0004	0.000386667	0.00125333	0.056	0.048	0.0464		1.25333e-06	0.00125333	0.00250667	2.50667	0.000417778	4.17778e-07	0.000417778	0.000835556	0.835556	2.67141e-07	-15.1355
	495	10.3	11.9	10.7	10.6		7	5.8	5.7	18.5	0.007	0.0058	0.0057	0.0185	0.000466667	0.000386667	0.00038	0.00123333	0.056	0.0464	0.0456		1.23333e-06	0.00123333	0.00246667	2.46667	0.000411111	4.11111e-07	0.000411111	0.000822222	0.822222	2.62878e-07	-15.1516
	510	9.2	12.2	10.9	10.9		7.3	6	6	19.3	0.0073	0.006	0.006	0.0193	0.000486667	0.0004	0.0004	0.00128667	0.0584	0.048	0.048		1.28667e-06	0.00128667	0.00257333	2.57333	0.000428889	4.28889e-07	0.000428889	0.000857778	0.857778	2.74246e-07	-15.1092
27 Sept + 15 Deg | WL =0,7m	525	x	13.9	10	9		9	5.1	4.1	18.2	0.009	0.0051	0.0041	0.0182	0.0006	0.00034	0.000273333	0.00121333	0.072	0.0408	0.0328		1.21333e-06	0.00121333	0.00242667	2.42667	0.000404444	4.04444e-07	0.000404444	0.000808889	0.808889	2.58615e-07	-15.1679		Day 3
	540	51.3	13.1	11.5	10.8		8.2	6.6	5.9	20.7	0.0082	0.0066	0.0059	0.0207	0.000546667	0.00044	0.000393333	0.00138	0.0656	0.0528	0.0472		1.38e-06	0.00138	0.00276	2.76	0.00046	4.6e-07	0.00046	0.00092	0.92	2.94139e-07	-15.0392
	555	15.5	13.1	11.4	9.9		8.2	6.5	5	19.7	0.0082	0.0065	0.005	0.0197	0.000546667	0.000433333	0.000333333	0.00131333	0.0656	0.052	0.04		1.31333e-06	0.00131333	0.00262667	2.62667	0.000437778	4.37778e-07	0.000437778	0.000875556	0.875556	2.7993e-07	-15.0887
	570	x	14.2	11	7		9.3	6.1	2.1	17.5	0.0093	0.0061	0.0021	0.0175	0.00062	0.000406667	0.00014	0.00116667	0.0744	0.0488	0.0168		1.16667e-06	0.00116667	0.00233333	2.33333	0.000388889	3.88889e-07	0.000388889	0.000777778	0.777778	2.48668e-07	-15.2071
	585	x	14.4	11.6	11.3		9.5	6.7	6.4	22.6	0.0095	0.0067	0.0064	0.0226	0.000633333	0.000446667	0.000426667	0.00150667	0.076	0.0536	0.0512		1.50667e-06	0.00150667	0.00301333	3.01333	0.000502222	5.02222e-07	0.000502222	0.00100444	1.00444	3.21138e-07	-14.9514
	600	6	14.1	11.6	11.7		9.2	6.7	6.8	22.7	0.0092	0.0067	0.0068	0.0227	0.000613333	0.000446667	0.000453333	0.00151333	0.0736	0.0536	0.0544		1.51333e-06	0.00151333	0.00302667	3.02667	0.000504444	5.04444e-07	0.000504444	0.00100889	1.00889	3.22559e-07	-14.947
	615	8.1	14.1	11.5	11.5		9.2	6.6	6.6	22.4	0.0092	0.0066	0.0066	0.0224	0.000613333	0.00044	0.00044	0.00149333	0.0736	0.0528	0.0528		1.49333e-06	0.00149333	0.00298667	2.98667	0.000497778	4.97778e-07	0.000497778	0.000995556	0.995556	3.18296e-07	-14.9603
	630	x	14.6	12.3	9.7		9.7	7.4	4.8	21.9	0.0097	0.0074	0.0048	0.0219	0.000646667	0.000493333	0.00032	0.00146	0.0776	0.0592	0.0384		1.46e-06	0.00146	0.00292	2.92	0.000486667	4.86667e-07	0.000486667	0.000973333	0.973333	3.11191e-07	-14.9829
	645	x	13.7	11.9	9.4		8.8	7	4.5	20.3	0.0088	0.007	0.0045	0.0203	0.000586667	0.000466667	0.0003	0.00135333	0.0704	0.056	0.036		1.35333e-06	0.00135333	0.00270667	2.70667	0.000451111	4.51111e-07	0.000451111	0.000902222	0.902222	2.88455e-07	-15.0587
WL = 0,68m	660	10.9	11.7	12.2	10.9		6.8	7.3	6	20.1	0.0068	0.0073	0.006	0.0201	0.000453333	0.000486667	0.0004	0.00134	0.0544	0.0584	0.048		1.34e-06	0.00134	0.00268	2.68	0.000446667	4.46667e-07	0.000446667	0.000893333	0.893333	2.85613e-07	-15.0686
	675	x	13.2	11.4	14.4		8.3	6.5	9.5	24.3	0.0083	0.0065	0.0095	0.0243	0.000553333	0.000433333	0.000633333	0.00162	0.0664	0.052	0.076		1.62e-06	0.00162	0.00324	3.24	0.00054	5.4e-07	0.00054	0.00108	1.08	3.45294e-07	-14.8789
	690	x	14.5	12.3	9.2		9.6	7.4	4.3	21.3	0.0096	0.0074	0.0043	0.0213	0.00064	0.000493333	0.000286667	0.00142	0.0768	0.0592	0.0344		1.42e-06	0.00142	0.00284	2.84	0.000473333	4.73333e-07	0.000473333	0.000946667	0.946667	3.02665e-07	-15.0106
	705	x	13.5	12	9.2		8.6	7.1	4.3	20	0.0086	0.0071	0.0043	0.02	0.000573333	0.000473333	0.000286667	0.00133333	0.0688	0.0568	0.0344		1.33333e-06	0.00133333	0.00266667	2.66667	0.000444444	4.44444e-07	0.000444444	0.000888889	0.888889	2.84193e-07	-15.0736
	720	x	14.1	12.4	9.8		9.2	7.5	4.9	21.6	0.0092	0.0075	0.0049	0.0216	0.000613333	0.0005	0.000326667	0.00144	0.0736	0.06	0.0392		1.44e-06	0.00144	0.00288	2.88	0.00048	4.8e-07	0.00048	0.00096	0.96	3.06928e-07	-14.9967
	735	x	14.7	12.9	10.1		9.8	8	5.2	23	0.0098	0.008	0.0052	0.023	0.000653333	0.000533333	0.000346667	0.00153333	0.0784	0.064	0.0416		1.53333e-06	0.00153333	0.00306667	3.06667	0.000511111	5.11111e-07	0.000511111	0.00102222	1.02222	3.26821e-07	-14.9339
	750	x	14.5	12.6	9.6		9.6	7.7	4.7	22	0.0096	0.0077	0.0047	0.022	0.00064	0.000513333	0.000313333	0.00146667	0.0768	0.0616	0.0376		1.46667e-06	0.00146667	0.00293333	2.93333	0.000488889	4.88889e-07	0.000488889	0.000977778	0.977778	3.12612e-07	-14.9783
	765	x	14.4	13.2	9.9		9.5	8.3	5	22.8	0.0095	0.0083	0.005	0.0228	0.000633333	0.000553333	0.000333333	0.00152	0.076	0.0664	0.04		1.52e-06	0.00152	0.00304	3.04	0.000506667	5.06667e-07	0.000506667	0.00101333	1.01333	3.23979e-07	-14.9426
	780	x	14.6	13	10.3		9.7	8.1	5.4	23.2	0.0097	0.0081	0.0054	0.0232	0.000646667	0.00054	0.00036	0.00154667	0.0776	0.0648	0.0432		1.54667e-06	0.00154667	0.00309333	3.09333	0.000515556	5.15556e-07	0.000515556	0.00103111	1.03111	3.29663e-07	-14.9252
28 Se+A60:S60pt WL = 0,65m	795	6.4	10.4	9.8	8.4		5.5	4.9	3.5	13.9	0.0055	0.0049	0.0035	0.0139	0.000366667	0.000326667	0.000233333	0.000926667	0.044	0.0392	0.028		9.26667e-07	0.000926667	0.00185333	1.85333	0.000308889	3.08889e-07	0.000308889	0.000617778	0.617778	1.97514e-07	-15.4375		Day 4
	810	8.2	12.8	10.7	9.2		7.9	5.8	4.3	18	0.0079	0.0058	0.0043	0.018	0.000526667	0.000386667	0.000286667	0.0012	0.0632	0.0464	0.0344		1.2e-06	0.0012	0.0024	2.4	0.0004	4e-07	0.0004	0.0008	0.8	2.55773e-07	-15.179
	825	5.6	13	10.8	8.8		8.1	5.9	3.9	17.9	0.0081	0.0059	0.0039	0.0179	0.00054	0.000393333	0.00026	0.00119333	0.0648	0.0472	0.0312		1.19333e-06	0.00119333	0.00238667	2.38667	0.000397778	3.97778e-07	0.000397778	0.000795556	0.795556	2.54352e-07	-15.1845
	840	8.7	11.7	10.8	7.9		6.8	5.9	3	15.7	0.0068	0.0059	0.003	0.0157	0.000453333	0.000393333	0.0002	0.00104667	0.0544	0.0472	0.024		1.04667e-06	0.00104667	0.00209333	2.09333	0.000348889	3.48889e-07	0.000348889	0.000697778	0.697778	2.23091e-07	-15.3157
	855	5.2	11.8	11.6	9.3		6.9	6.7	4.4	18	0.0069	0.0067	0.0044	0.018	0.00046	0.000446667	0.000293333	0.0012	0.0552	0.0536	0.0352		1.2e-06	0.0012	0.0024	2.4	0.0004	4e-07	0.0004	0.0008	0.8	2.55773e-07	-15.179
	870	4.8	12.6	11	8.5		7.7	6.1	3.6	17.4	0.0077	0.0061	0.0036	0.0174	0.000513333	0.000406667	0.00024	0.00116	0.0616	0.0488	0.0288		1.16e-06	0.00116	0.00232	2.32	0.000386667	3.86667e-07	0.000386667	0.000773333	0.773333	2.47248e-07	-15.2129
	885	x	13	11.6	9		8.1	6.7	4.1	18.9	0.0081	0.0067	0.0041	0.0189	0.00054	0.000446667	0.000273333	0.00126	0.0648	0.0536	0.0328		1.26e-06	0.00126	0.00252	2.52	0.00042	4.2e-07	0.00042	0.00084	0.84	2.68562e-07	-15.1302
	900	x	13.5	11.6	9.3		8.6	6.7	4.4	19.7	0.0086	0.0067	0.0044	0.0197	0.000573333	0.000446667	0.000293333	0.00131333	0.0688	0.0536	0.0352		1.31333e-06	0.00131333	0.00262667	2.62667	0.000437778	4.37778e-07	0.000437778	0.000875556	0.875556	2.7993e-07	-15.0887
	915	x	13.5	11.6	8.9		8.6	6.7	4	19.3	0.0086	0.0067	0.004	0.0193	0.000573333	0.000446667	0.000266667	0.00128667	0.0688	0.0536	0.032		1.28667e-06	0.00128667	0.00257333	2.57333	0.000428889	4.28889e-07	0.000428889	0.000857778	0.857778	2.74246e-07	-15.1092
	930		13.4	11.4	6.3		8.5	6.5	1.4	16.4	0.0085	0.0065	0.0014	0.0164	0.000566667	0.000433333	9.33333e-05	0.00109333	0.068	0.052	0.0112		1.09333e-06	0.00109333	0.00218667	2.18667	0.000364444	3.64444e-07	0.000364444	0.000728889	0.728889	2.33038e-07	-15.2721
	945	x	14.4	11.9	9.1		9.5	7	4.2	20.7	0.0095	0.007	0.0042	0.0207	0.000633333	0.000466667	0.00028	0.00138	0.076	0.056	0.0336		1.38e-06	0.00138	0.00276	2.76	0.00046	4.6e-07	0.00046	0.00092	0.92	2.94139e-07	-15.0392
	960	x	14.6	12.2	8.8		9.7	7.3	3.9	20.9	0.0097	0.0073	0.0039	0.0209	0.000646667	0.000486667	0.00026	0.00139333	0.0776	0.0584	0.0312		1.39333e-06	0.00139333	0.00278667	2.78667	0.000464444	4.64444e-07	0.000464444	0.000928889	0.928889	2.96981e-07	-15.0296
29 Sept WL = 0,65m	975	10.1	24.5	12.9	9		19.6	8	4.1	31.7	0.0196	0.008	0.0041	0.0317	0.00130667	0.000533333	0.000273333	0.00211333	0.1568	0.064	0.0328		2.11333e-06	0.00211333	0.00422667	4.22667	0.000704444	7.04444e-07	0.000704444	0.00140889	1.40889	4.50445e-07	-14.613		Day 5
	990	8.1	18.1	11.8	7.4		13.2	6.9	2.5	22.6	0.0132	0.0069	0.0025	0.0226	0.00088	0.00046	0.000166667	0.00150667	0.1056	0.0552	0.02		1.50667e-06	0.00150667	0.00301333	3.01333	0.000502222	5.02222e-07	0.000502222	0.00100444	1.00444	3.21138e-07	-14.9514
	1005	9.2	20.2	12.5	8.5		15.3	7.6	3.6	26.5	0.0153	0.0076	0.0036	0.0265	0.00102	0.000506667	0.00024	0.00176667	0.1224	0.0608	0.0288		1.76667e-06	0.00176667	0.00353333	3.53333	0.000588889	5.88889e-07	0.000588889	0.00117778	1.17778	3.76555e-07	-14.7922
	1020	9	18.1	11.7	7.9		13.2	6.8	3	23	0.0132	0.0068	0.003	0.023	0.00088	0.000453333	0.0002	0.00153333	0.1056	0.0544	0.024		1.53333e-06	0.00153333	0.00306667	3.06667	0.000511111	5.11111e-07	0.000511111	0.00102222	1.02222	3.26821e-07	-14.9339
	1035	8	19.1	10.8	7.7		14.2	5.9	2.8	22.9	0.0142	0.0059	0.0028	0.0229	0.000946667	0.000393333	0.000186667	0.00152667	0.1136	0.0472	0.0224		1.52667e-06	0.00152667	0.00305333	3.05333	0.000508889	5.08889e-07	0.000508889	0.00101778	1.01778	3.254e-07	-14.9382
	1050	7.7	20.1	9.8	7.4		15.2	4.9	2.5	22.6	0.0152	0.0049	0.0025	0.0226	0.00101333	0.000326667	0.000166667	0.00150667	0.1216	0.0392	0.02		1.50667e-06	0.00150667	0.00301333	3.01333	0.000502222	5.02222e-07	0.000502222	0.00100444	1.00444	3.21138e-07	-14.9514
	1065	8.3	26.3	9.5	7.3		21.4	4.6	2.4	28.4	0.0214	0.0046	0.0024	0.0284	0.00142667	0.000306667	0.00016	0.00189333	0.1712	0.0368	0.0192		1.89333e-06	0.00189333	0.00378667	3.78667	0.000631111	6.31111e-07	0.000631111	0.00126222	1.26222	4.03553e-07	-14.723
	1080	7.5	20.7	8.7	6.5		15.8	3.8	1.6	21.2	0.0158	0.0038	0.0016	0.0212	0.00105333	0.000253333	0.000106667	0.00141333	0.1264	0.0304	0.0128		1.41333e-06	0.00141333	0.00282667	2.82667	0.000471111	4.71111e-07	0.000471111	0.000942222	0.942222	3.01244e-07	-15.0153
	1095	7.1	20.3	9	7.6		15.4	4.1	2.7	22.2	0.0154	0.0041	0.0027	0.0222	0.00102667	0.000273333	0.00018	0.00148	0.1232	0.0328	0.0216		1.48e-06	0.00148	0.00296	2.96	0.000493333	4.93333e-07	0.000493333	0.000986667	0.986667	3.15454e-07	-14.9693
	1110	7.2	16.8	8.3	7.6		11.9	3.4	2.7	18	0.0119	0.0034	0.0027	0.018	0.000793333	0.000226667	0.00018	0.0012	0.0952	0.0272	0.0216		1.2e-06	0.0012	0.0024	2.4	0.0004	4e-07	0.0004	0.0008	0.8	2.55773e-07	-15.179
30 Sept WL = 0,6m	1125	10.1	11.9	13.7	10.8		7	8.8	5.9	21.7	0.007	0.0088	0.0059	0.0217	0.000466667	0.000586667	0.000393333	0.00144667	0.056	0.0704	0.0472		1.44667e-06	0.00144667	0.00289333	2.89333	0.000482222	4.82222e-07	0.000482222	0.000964444	0.964444	3.08349e-07	-14.992		Day 6
	1140	10.1	11.1	13.3	11.6		6.2	8.4	6.7	21.3	0.0062	0.0084	0.0067	0.0213	0.000413333	0.00056	0.000446667	0.00142	0.0496	0.0672	0.0536		1.42e-06	0.00142	0.00284	2.84	0.000473333	4.73333e-07	0.000473333	0.000946667	0.946667	3.02665e-07	-15.0106
	1155	11	10.9	13.4	11		6	8.5	6.1	20.6	0.006	0.0085	0.0061	0.0206	0.0004	0.000566667	0.000406667	0.00137333	0.048	0.068	0.0488		1.37333e-06	0.00137333	0.00274667	2.74667	0.000457778	4.57778e-07	0.000457778	0.000915556	0.915556	2.92718e-07	-15.0441
	1170	10.8	11.2	13.4	11.4		6.3	8.5	6.5	21.3	0.0063	0.0085	0.0065	0.0213	0.00042	0.000566667	0.000433333	0.00142	0.0504	0.068	0.052		1.42e-06	0.00142	0.00284	2.84	0.000473333	4.73333e-07	0.000473333	0.000946667	0.946667	3.02665e-07	-15.0106
	1185	10.7	12.8	13.9	12.9		7.9	9	8	24.9	0.0079	0.009	0.008	0.0249	0.000526667	0.0006	0.000533333	0.00166	0.0632	0.072	0.064		1.66e-06	0.00166	0.00332	3.32	0.000553333	5.53333e-07	0.000553333	0.00110667	1.10667	3.5382e-07	-14.8545
	1200	11.6	11.6	14.1	13.5		6.7	9.2	8.6	24.5	0.0067	0.0092	0.0086	0.0245	0.000446667	0.000613333	0.000573333	0.00163333	0.0536	0.0736	0.0688		1.63333e-06	0.00163333	0.00326667	3.26667	0.000544444	5.44444e-07	0.000544444	0.00108889	1.08889	3.48136e-07	-14.8707
	1215	11.1	11.1	14.2	13.1		6.2	9.3	8.2	23.7	0.0062	0.0093	0.0082	0.0237	0.000413333	0.00062	0.000546667	0.00158	0.0496	0.0744	0.0656		1.58e-06	0.00158	0.00316	3.16	0.000526667	5.26667e-07	0.000526667	0.00105333	1.05333	3.36768e-07	-14.9039
	1230	11.2	11.2	13.9	13		6.3	9	8.1	23.4	0.0063	0.009	0.0081	0.0234	0.00042	0.0006	0.00054	0.00156	0.0504	0.072	0.0648		1.56e-06	0.00156	0.00312	3.12	0.00052	5.2e-07	0.00052	0.00104	1.04	3.32505e-07	-14.9166
	1245	11.3	11.4	14	12.8		6.5	9.1	7.9	23.5	0.0065	0.0091	0.0079	0.0235	0.000433333	0.000606667	0.000526667	0.00156667	0.052	0.0728	0.0632		1.56667e-06	0.00156667	0.00313333	3.13333	0.000522222	5.22222e-07	0.000522222	0.00104444	1.04444	3.33926e-07	-14.9123
	1260	11.2	11.2	13.7	12.5		6.3	8.8	7.6	22.7	0.0063	0.0088	0.0076	0.0227	0.00042	0.000586667	0.000506667	0.00151333	0.0504	0.0704	0.0608		1.51333e-06	0.00151333	0.00302667	3.02667	0.000504444	5.04444e-07	0.000504444	0.00100889	1.00889	3.22559e-07	-14.947
	1275	11.4	11.4	14.2	12.9		6.5	9.3	8	23.8	0.0065	0.0093	0.008	0.0238	0.000433333	0.00062	0.000533333	0.00158667	0.052	0.0744	0.064		1.58667e-06	0.00158667	0.00317333	3.17333	0.000528889	5.28889e-07	0.000528889	0.00105778	1.05778	3.38189e-07	-14.8997
	1290	11.4	11.4	14	12.9		6.5	9.1	8	23.6	0.0065	0.0091	0.008	0.0236	0.000433333	0.000606667	0.000533333	0.00157333	0.052	0.0728	0.064		1.57333e-06	0.00157333	0.00314667	3.14667	0.000524444	5.24444e-07	0.000524444	0.00104889	1.04889	3.35347e-07	-14.9081
	1305	11.9	11.9	14.2	12.6		7	9.3	7.7	24	0.007	0.0093	0.0077	0.024	0.000466667	0.00062	0.000513333	0.0016	0.056	0.0744	0.0616		1.6e-06	0.0016	0.0032	3.2	0.000533333	5.33333e-07	0.000533333	0.00106667	1.06667	3.41031e-07	-14.8913
01 Oct WL = 0,6m	1320	12.4	12.4	15.7	14.4		7.5	10.8	9.5	27.8	0.0075	0.0108	0.0095	0.0278	0.0005	0.00072	0.000633333	0.00185333	0.06	0.0864	0.076		1.85333e-06	0.00185333	0.00370667	3.70667	0.000617778	6.17778e-07	0.000617778	0.00123556	1.23556	3.95028e-07	-14.7443		Day 7
	1335	12.1	12.1	15.3	13.3		7.2	10.4	8.4	26	0.0072	0.0104	0.0084	0.026	0.00048	0.000693333	0.00056	0.00173333	0.0576	0.0832	0.0672		1.73333e-06	0.00173333	0.00346667	3.46667	0.000577778	5.77778e-07	0.000577778	0.00115556	1.15556	3.6945e-07	-14.8112
	1350	12.2	12.1	14.5	13.2		7.2	9.6	8.3	25.1	0.0072	0.0096	0.0083	0.0251	0.00048	0.00064	0.000553333	0.00167333	0.0576	0.0768	0.0664		1.67333e-06	0.00167333	0.00334667	3.34667	0.000557778	5.57778e-07	0.000557778	0.00111556	1.11556	3.56662e-07	-14.8465
	1365	12.3	12.3	14.6	13.3		7.4	9.7	8.4	25.5	0.0074	0.0097	0.0084	0.0255	0.000493333	0.000646667	0.00056	0.0017	0.0592	0.0776	0.0672		1.7e-06	0.0017	0.0034	3.4	0.000566667	5.66667e-07	0.000566667	0.00113333	1.13333	3.62345e-07	-14.8307
	1380	11.8	11.8	14.2	13.1		6.9	9.3	8.2	24.4	0.0069	0.0093	0.0082	0.0244	0.00046	0.00062	0.000546667	0.00162667	0.0552	0.0744	0.0656		1.62667e-06	0.00162667	0.00325333	3.25333	0.000542222	5.42222e-07	0.000542222	0.00108444	1.08444	3.46715e-07	-14.8748
	1395	11.9	12.8	14.3	10.1		7.9	9.4	5.2	22.5	0.0079	0.0094	0.0052	0.0225	0.000526667	0.000626667	0.000346667	0.0015	0.0632	0.0752	0.0416		1.5e-06	0.0015	0.003	3	0.0005	5e-07	0.0005	0.001	1	3.19717e-07	-14.9558
	1410	12	12	14.5	10.3		7.1	9.6	5.4	22.1	0.0071	0.0096	0.0054	0.0221	0.000473333	0.00064	0.00036	0.00147333	0.0568	0.0768	0.0432		1.47333e-06	0.00147333	0.00294667	2.94667	0.000491111	4.91111e-07	0.000491111	0.000982222	0.982222	3.14033e-07	-14.9738
	1425	12.1	12.1	14.4	10.5		7.2	9.5	5.6	22.3	0.0072	0.0095	0.0056	0.0223	0.00048	0.000633333	0.000373333	0.00148667	0.0576	0.076	0.0448		1.48667e-06	0.00148667	0.00297333	2.97333	0.000495556	4.95556e-07	0.000495556	0.000991111	0.991111	3.16875e-07	-14.9648
	1440	12.1	12.1	14.5	10.1		7.2	9.6	5.2	22	0.0072	0.0096	0.0052	0.022	0.00048	0.00064	0.000346667	0.00146667	0.0576	0.0768	0.0416		1.46667e-06	0.00146667	0.00293333	2.93333	0.000488889	4.88889e-07	0.000488889	0.000977778	0.977778	3.12612e-07	-14.9783
	1455	12	12	14.1	13		7.1	9.2	8.1	24.4	0.0071	0.0092	0.0081	0.0244	0.000473333	0.000613333	0.00054	0.00162667	0.0568	0.0736	0.0648		1.62667e-06	0.00162667	0.00325333	3.25333	0.000542222	5.42222e-07	0.000542222	0.00108444	1.08444	3.46715e-07	-14.8748
	1470	12.1	12.1	14.4	12.9		7.2	9.5	8	24.7	0.0072	0.0095	0.008	0.0247	0.00048	0.000633333	0.000533333	0.00164667	0.0576	0.076	0.064		1.64667e-06	0.00164667	0.00329333	3.29333	0.000548889	5.48889e-07	0.000548889	0.00109778	1.09778	3.50978e-07	-14.8625
	1485	12	12	14.4	13		7.1	9.5	8.1	24.7	0.0071	0.0095	0.0081	0.0247	0.000473333	0.000633333	0.00054	0.00164667	0.0568	0.076	0.0648		1.64667e-06	0.00164667	0.00329333	3.29333	0.000548889	5.48889e-07	0.000548889	0.00109778	1.09778	3.50978e-07	-14.8625
	1500	11.7	11.7	13.9	13.3		6.8	9	8.4	24.2	0.0068	0.009	0.0084	0.0242	0.000453333	0.0006	0.00056	0.00161333	0.0544	0.072	0.0672		1.61333e-06	0.00161333	0.00322667	3.22667	0.000537778	5.37778e-07	0.000537778	0.00107556	1.07556	3.43873e-07	-14.883
	1515	12.1	12.1	14.2	13.6		7.2	9.3	8.7	25.2	0.0072	0.0093	0.0087	0.0252	0.00048	0.00062	0.00058	0.00168	0.0576	0.0744	0.0696		1.68e-06	0.00168	0.00336	3.36	0.00056	5.6e-07	0.00056	0.00112	1.12	3.58083e-07	-14.8425
	1530	12.3	12.3	14.6	13.9		7.4	9.7	9	26.1	0.0074	0.0097	0.009	0.0261	0.000493333	0.000646667	0.0006	0.00174	0.0592	0.0776	0.072		1.74e-06	0.00174	0.00348	3.48	0.00058	5.8e-07	0.00058	0.00116	1.16	3.70871e-07	-14.8074
	1545	12.1	12.1	14.2	13.3		7.2	9.3	8.4	24.9	0.0072	0.0093	0.0084	0.0249	0.00048	0.00062	0.00056	0.00166	0.0576	0.0744	0.0672		1.66e-06	0.00166	0.00332	3.32	0.000553333	5.53333e-07	0.000553333	0.00110667	1.10667	3.5382e-07	-14.8545
	1560	12.3	12.4	14.4	13.6		7.5	9.5	8.7	25.7	0.0075	0.0095	0.0087	0.0257	0.0005	0.000633333	0.00058	0.00171333	0.06	0.076	0.0696		1.71333e-06	0.00171333	0.00342667	3.42667	0.000571111	5.71111e-07	0.000571111	0.00114222	1.14222	3.65187e-07	-14.8229
	1575	12.4	12.4	14.2	13.6		7.5	9.3	8.7	25.5	0.0075	0.0093	0.0087	0.0255	0.0005	0.00062	0.00058	0.0017	0.06	0.0744	0.0696		1.7e-06	0.0017	0.0034	3.4	0.000566667	5.66667e-07	0.000566667	0.00113333	1.13333	3.62345e-07	-14.8307
02 Oct WL = 0,55m	1590	14	14	15.9	13.8		9.1	11	8.9	29	0.0091	0.011	0.0089	0.029	0.000606667	0.000733333	0.000593333	0.00193333	0.0728	0.088	0.0712		1.93333e-06	0.00193333	0.00386667	3.86667	0.000644444	6.44444e-07	0.000644444	0.00128889	1.28889	4.12079e-07	-14.7021		Day 8
	1605	12.4	12.4	14	12.5		7.5	9.1	7.6	24.2	0.0075	0.0091	0.0076	0.0242	0.0005	0.000606667	0.000506667	0.00161333	0.06	0.0728	0.0608		1.61333e-06	0.00161333	0.00322667	3.22667	0.000537778	5.37778e-07	0.000537778	0.00107556	1.07556	3.43873e-07	-14.883
	1620	11.2	11.2	12.5	11.5		6.3	7.6	6.6	20.5	0.0063	0.0076	0.0066	0.0205	0.00042	0.000506667	0.00044	0.00136667	0.0504	0.0608	0.0528		1.36667e-06	0.00136667	0.00273333	2.73333	0.000455556	4.55556e-07	0.000455556	0.000911111	0.911111	2.91297e-07	-15.0489
	1635	11.1	11.1	11.7	10.9		6.2	6.8	6	19	0.0062	0.0068	0.006	0.019	0.000413333	0.000453333	0.0004	0.00126667	0.0496	0.0544	0.048		1.26667e-06	0.00126667	0.00253333	2.53333	0.000422222	4.22222e-07	0.000422222	0.000844444	0.844444	2.69983e-07	-15.1249
	1650	11.1	11.4	12.5	12		6.5	7.6	7.1	21.2	0.0065	0.0076	0.0071	0.0212	0.000433333	0.000506667	0.000473333	0.00141333	0.052	0.0608	0.0568		1.41333e-06	0.00141333	0.00282667	2.82667	0.000471111	4.71111e-07	0.000471111	0.000942222	0.942222	3.01244e-07	-15.0153
	1665	12.2	12.2	13.4	12.5		7.3	8.5	7.6	23.4	0.0073	0.0085	0.0076	0.0234	0.000486667	0.000566667	0.000506667	0.00156	0.0584	0.068	0.0608		1.56e-06	0.00156	0.00312	3.12	0.00052	5.2e-07	0.00052	0.00104	1.04	3.32505e-07	-14.9166
	1680	12.1	12.2	11.5	12.9		7.3	6.6	8	21.9	0.0073	0.0066	0.008	0.0219	0.000486667	0.00044	0.000533333	0.00146	0.0584	0.0528	0.064		1.46e-06	0.00146	0.00292	2.92	0.000486667	4.86667e-07	0.000486667	0.000973333	0.973333	3.11191e-07	-14.9829
	1695	11.9	11.9	12.4	12.6		7	7.5	7.7	22.2	0.007	0.0075	0.0077	0.0222	0.000466667	0.0005	0.000513333	0.00148	0.056	0.06	0.0616		1.48e-06	0.00148	0.00296	2.96	0.000493333	4.93333e-07	0.000493333	0.000986667	0.986667	3.15454e-07	-14.9693
	1710	12	12	12.2	12.9		7.1	7.3	8	22.4	0.0071	0.0073	0.008	0.0224	0.000473333	0.000486667	0.000533333	0.00149333	0.0568	0.0584	0.064		1.49333e-06	0.00149333	0.00298667	2.98667	0.000497778	4.97778e-07	0.000497778	0.000995556	0.995556	3.18296e-07	-14.9603
	1725	11.6	11.6	12.5	12.7		6.7	7.6	7.8	22.1	0.0067	0.0076	0.0078	0.0221	0.000446667	0.000506667	0.00052	0.00147333	0.0536	0.0608	0.0624		1.47333e-06	0.00147333	0.00294667	2.94667	0.000491111	4.91111e-07	0.000491111	0.000982222	0.982222	3.14033e-07	-14.9738
	1740	11.5	11.5	12.7	12.4		6.6	7.8	7.5	21.9	0.0066	0.0078	0.0075	0.0219	0.00044	0.00052	0.0005	0.00146	0.0528	0.0624	0.06		1.46e-06	0.00146	0.00292	2.92	0.000486667	4.86667e-07	0.000486667	0.000973333	0.973333	3.11191e-07	-14.9829
	1755	11.3	11.3	12.9	12.7		6.4	8	7.8	22.2	0.0064	0.008	0.0078	0.0222	0.000426667	0.000533333	0.00052	0.00148	0.0512	0.064	0.0624		1.48e-06	0.00148	0.00296	2.96	0.000493333	4.93333e-07	0.000493333	0.000986667	0.986667	3.15454e-07	-14.9693
	1770	11.2	11.2	12.2	12.1		6.3	7.3	7.2	20.8	0.0063	0.0073	0.0072	0.0208	0.00042	0.000486667	0.00048	0.00138667	0.0504	0.0584	0.0576		1.38667e-06	0.00138667	0.00277333	2.77333	0.000462222	4.62222e-07	0.000462222	0.000924444	0.924444	2.9556e-07	-15.0344
	1785	11.4	11.4	12.8	12.5		6.5	7.9	7.6	22	0.0065	0.0079	0.0076	0.022	0.000433333	0.000526667	0.000506667	0.00146667	0.052	0.0632	0.0608		1.46667e-06	0.00146667	0.00293333	2.93333	0.000488889	4.88889e-07	0.000488889	0.000977778	0.977778	3.12612e-07	-14.9783
	1800	12	12	13.6	13.3		7.1	8.7	8.4	24.2	0.0071	0.0087	0.0084	0.0242	0.000473333	0.00058	0.00056	0.00161333	0.0568	0.0696	0.0672		1.61333e-06	0.00161333	0.00322667	3.22667	0.000537778	5.37778e-07	0.000537778	0.00107556	1.07556	3.43873e-07	-14.883
	1815	10.1	10.1	11	10.2		5.2	6.1	5.3	16.6	0.0052	0.0061	0.0053	0.0166	0.000346667	0.000406667	0.000353333	0.00110667	0.0416	0.0488	0.0424		1.10667e-06	0.00110667	0.00221333	2.21333	0.000368889	3.68889e-07	0.000368889	0.000737778	0.737778	2.3588e-07	-15.2599
03 Oct WL = 0,54	1830	7.9	7.9	12.6	10.8		3	7.7	5.9	16.6	0.003	0.0077	0.0059	0.0166	0.0002	0.000513333	0.000393333	0.00110667	0.024	0.0616	0.0472		1.10667e-06	0.00110667	0.00221333	2.21333	0.000368889	3.68889e-07	0.000368889	0.000737778	0.737778	2.3588e-07	-15.2599		Day 9
	1845	8.2	8.2	12.2	7.2		3.3	7.3	2.3	12.9	0.0033	0.0073	0.0023	0.0129	0.00022	0.000486667	0.000153333	0.00086	0.0264	0.0584	0.0184		8.6e-07	0.00086	0.00172	1.72	0.000286667	2.86667e-07	0.000286667	0.000573333	0.573333	1.83304e-07	-15.5121
	1860	8.7	8.7	11.9	9		3.8	7	4.1	14.9	0.0038	0.007	0.0041	0.0149	0.000253333	0.000466667	0.000273333	0.000993333	0.0304	0.056	0.0328		9.93333e-07	0.000993333	0.00198667	1.98667	0.000331111	3.31111e-07	0.000331111	0.000662222	0.662222	2.11723e-07	-15.368
	1875	8.3	8.3	11.8	8.1		3.4	6.9	3.2	13.5	0.0034	0.0069	0.0032	0.0135	0.000226667	0.00046	0.000213333	0.0009	0.0272	0.0552	0.0256		9e-07	0.0009	0.0018	1.8	0.0003	3e-07	0.0003	0.0006	0.6	1.9183e-07	-15.4667
	1890	8.2	8.2	11.4	7		3.3	6.5	2.1	11.9	0.0033	0.0065	0.0021	0.0119	0.00022	0.000433333	0.00014	0.000793333	0.0264	0.052	0.0168		7.93333e-07	0.000793333	0.00158667	1.58667	0.000264444	2.64444e-07	0.000264444	0.000528889	0.528889	1.69095e-07	-15.5928
	1905	8	8	10.8	7		3.1	5.9	2.1	11.1	0.0031	0.0059	0.0021	0.0111	0.000206667	0.000393333	0.00014	0.00074	0.0248	0.0472	0.0168		7.4e-07	0.00074	0.00148	1.48	0.000246667	2.46667e-07	0.000246667	0.000493333	0.493333	1.57727e-07	-15.6624
	1920	7.9	7.9	10.8	9		3	5.9	4.1	13	0.003	0.0059	0.0041	0.013	0.0002	0.000393333	0.000273333	0.000866667	0.024	0.0472	0.0328		8.66667e-07	0.000866667	0.00173333	1.73333	0.000288889	2.88889e-07	0.000288889	0.000577778	0.577778	1.84725e-07	-15.5044
	1935	8	8	10.6	8.7		3.1	5.7	3.8	12.6	0.0031	0.0057	0.0038	0.0126	0.000206667	0.00038	0.000253333	0.00084	0.0248	0.0456	0.0304		8.4e-07	0.00084	0.00168	1.68	0.00028	2.8e-07	0.00028	0.00056	0.56	1.79041e-07	-15.5356
	1950	8.3	8.3	10.1	10.2		3.4	5.2	5.3	13.9	0.0034	0.0052	0.0053	0.0139	0.000226667	0.000346667	0.000353333	0.000926667	0.0272	0.0416	0.0424		9.26667e-07	0.000926667	0.00185333	1.85333	0.000308889	3.08889e-07	0.000308889	0.000617778	0.617778	1.97514e-07	-15.4375
	1965	8.3	8.3	11	8.7		3.4	6.1	3.8	13.3	0.0034	0.0061	0.0038	0.0133	0.000226667	0.000406667	0.000253333	0.000886667	0.0272	0.0488	0.0304		8.86667e-07	0.000886667	0.00177333	1.77333	0.000295556	2.95556e-07	0.000295556	0.000591111	0.591111	1.88988e-07	-15.4816
	1980	8.1	8.1	10.2	7.9		3.2	5.3	3	11.5	0.0032	0.0053	0.003	0.0115	0.000213333	0.000353333	0.0002	0.000766667	0.0256	0.0424	0.024		7.66667e-07	0.000766667	0.00153333	1.53333	0.000255556	2.55556e-07	0.000255556	0.000511111	0.511111	1.63411e-07	-15.627
	1995	8.4	8.4	11.4	8		3.5	6.5	3.1	13.1	0.0035	0.0065	0.0031	0.0131	0.000233333	0.000433333	0.000206667	0.000873333	0.028	0.052	0.0248		8.73333e-07	0.000873333	0.00174667	1.74667	0.000291111	2.91111e-07	0.000291111	0.000582222	0.582222	1.86146e-07	-15.4967
	2010	7.6	7.6	10	9.3		2.7	5.1	4.4	12.2	0.0027	0.0051	0.0044	0.0122	0.00018	0.00034	0.000293333	0.000813333	0.0216	0.0408	0.0352		8.13333e-07	0.000813333	0.00162667	1.62667	0.000271111	2.71111e-07	0.000271111	0.000542222	0.542222	1.73357e-07	-15.5679
	2025	8.6	8.6	10.5	8.5		3.7	5.6	3.6	12.9	0.0037	0.0056	0.0036	0.0129	0.000246667	0.000373333	0.00024	0.00086	0.0296	0.0448	0.0288		8.6e-07	0.00086	0.00172	1.72	0.000286667	2.86667e-07	0.000286667	0.000573333	0.573333	1.83304e-07	-15.5121
05 Oct WL= 0,5m	2040	7.5	7.5	6.9	5.4		2.6	2	0.5	5.1	0.0026	0.002	0.0005	0.0051	0.000173333	0.000133333	3.33333e-05	0.00034	0.0208	0.016	0.004		3.4e-07	0.00034	0.00068	0.68	0.000113333	1.13333e-07	0.000113333	0.000226667	0.226667	7.24691e-08	-16.4401		Day 10
	2055	7.4	7.4	7.2	5.6		2.5	2.3	0.7	5.5	0.0025	0.0023	0.0007	0.0055	0.000166667	0.000153333	4.66667e-05	0.000366667	0.02	0.0184	0.0056		3.66667e-07	0.000366667	0.000733333	0.733333	0.000122222	1.22222e-07	0.000122222	0.000244444	0.244444	7.81529e-08	-16.3646
	2070	5.8	5.8	7	5.6		0.9	2.1	0.7	3.7	0.0009	0.0021	0.0007	0.0037	6e-05	0.00014	4.66667e-05	0.000246667	0.0072	0.0168	0.0056		2.46667e-07	0.000246667	0.000493333	0.493333	8.22222e-05	8.22222e-08	8.22222e-05	0.000164444	0.164444	5.25756e-08	-16.761
07 Oct WL = 0,5m	2085	6.2	6.2	6	5.7		1.3	1.1	0.8	3.2	0.0013	0.0011	0.0008	0.0032	8.66667e-05	7.33333e-05	5.33333e-05	0.000213333	0.0104	0.0088	0.0064		2.13333e-07	0.000213333	0.000426667	0.426667	7.11111e-05	7.11111e-08	7.11111e-05	0.000142222	0.142222	4.54708e-08	-16.9062		Day 11
	2100	6.2	6.2	6.3	5.4		1.3	1.4	0.5	3.2	0.0013	0.0014	0.0005	0.0032	8.66667e-05	9.33333e-05	3.33333e-05	0.000213333	0.0104	0.0112	0.004		2.13333e-07	0.000213333	0.000426667	0.426667	7.11111e-05	7.11111e-08	7.11111e-05	0.000142222	0.142222	4.54708e-08	-16.9062
	2115	7.3	7.3	6.2	5.7		2.4	1.3	0.8	4.5	0.0024	0.0013	0.0008	0.0045	0.00016	8.66667e-05	5.33333e-05	0.0003	0.0192	0.0104	0.0064		3e-07	0.0003	0.0006	0.6	0.0001	1e-07	0.0001	0.0002	0.2	6.39433e-08	-16.5653
	2130	6.9	6.9	6.2	5.6		2	1.3	0.7	4	0.002	0.0013	0.0007	0.004	0.000133333	8.66667e-05	4.66667e-05	0.000266667	0.016	0.0104	0.0056		2.66667e-07	0.000266667	0.000533333	0.533333	8.88889e-05	8.88889e-08	8.88889e-05	0.000177778	0.177778	5.68385e-08	-16.6831
	2145	6.9	6.9	6.2	5.6		2	1.3	0.7	4	0.002	0.0013	0.0007	0.004	0.000133333	8.66667e-05	4.66667e-05	0.000266667	0.016	0.0104	0.0056		2.66667e-07	0.000266667	0.000533333	0.533333	8.88889e-05	8.88889e-08	8.88889e-05	0.000177778	0.177778	5.68385e-08	-16.6831
	2160	7.3	7.3	6.6	5.5		2.4	1.7	0.6	4.7	0.0024	0.0017	0.0006	0.0047	0.00016	0.000113333	4e-05	0.000313333	0.0192	0.0136	0.0048		3.13333e-07	0.000313333	0.000626667	0.626667	0.000104444	1.04444e-07	0.000104444	0.000208889	0.208889	6.67852e-08	-16.5218
	2175	7.4	7.4	6.7	5.6		2.5	1.8	0.7	5	0.0025	0.0018	0.0007	0.005	0.000166667	0.00012	4.66667e-05	0.000333333	0.02	0.0144	0.0056		3.33333e-07	0.000333333	0.000666667	0.666667	0.000111111	1.11111e-07	0.000111111	0.000222222	0.222222	7.10481e-08	-16.4599
	2190	7.2	7.2	6.5	5.7		2.3	1.6	0.8	4.7	0.0023	0.0016	0.0008	0.0047	0.000153333	0.000106667	5.33333e-05	0.000313333	0.0184	0.0128	0.0064		3.13333e-07	0.000313333	0.000626667	0.626667	0.000104444	1.04444e-07	0.000104444	0.000208889	0.208889	6.67852e-08	-16.5218
08 Oct WL=0,48m	2205	8.8	8.8	7.3	5.7		3.9	2.4	0.8	7.1	0.0039	0.0024	0.0008	0.0071	0.00026	0.00016	5.33333e-05	0.000473333	0.0312	0.0192	0.0064		4.73333e-07	0.000473333	0.000946667	0.946667	0.000157778	1.57778e-07	0.000157778	0.000315556	0.315556	1.00888e-07	-16.1093		Day 12
	2220	8.7	8.7	6.9	5.3		3.8	2	0.4	6.2	0.0038	0.002	0.0004	0.0062	0.000253333	0.000133333	2.66667e-05	0.000413333	0.0304	0.016	0.0032		4.13333e-07	0.000413333	0.000826667	0.826667	0.000137778	1.37778e-07	0.000137778	0.000275556	0.275556	8.80997e-08	-16.2448
	2235	8	8	6.9	5.3		3.1	2	0.4	5.5	0.0031	0.002	0.0004	0.0055	0.000206667	0.000133333	2.66667e-05	0.000366667	0.0248	0.016	0.0032		3.66667e-07	0.000366667	0.000733333	0.733333	0.000122222	1.22222e-07	0.000122222	0.000244444	0.244444	7.81529e-08	-16.3646
	2250	7.9	7.9	6.9	5.7		3	2	0.8	5.8	0.003	0.002	0.0008	0.0058	0.0002	0.000133333	5.33333e-05	0.000386667	0.024	0.016	0.0064		3.86667e-07	0.000386667	0.000773333	0.773333	0.000128889	1.28889e-07	0.000128889	0.000257778	0.257778	8.24158e-08	-16.3115
	2265	8.5	8.5	7.8	6		3.6	2.9	1.1	7.6	0.0036	0.0029	0.0011	0.0076	0.00024	0.000193333	7.33333e-05	0.000506667	0.0288	0.0232	0.0088		5.06667e-07	0.000506667	0.00101333	1.01333	0.000168889	1.68889e-07	0.000168889	0.000337778	0.337778	1.07993e-07	-16.0412
	2280	8.2	8.2	6.7	5.8		3.3	1.8	0.9	6	0.0033	0.0018	0.0009	0.006	0.00022	0.00012	6e-05	0.0004	0.0264	0.0144	0.0072		4e-07	0.0004	0.0008	0.8	0.000133333	1.33333e-07	0.000133333	0.000266667	0.266667	8.52578e-08	-16.2776
	2295	8.4	8.4	7	6		3.5	2.1	1.1	6.7	0.0035	0.0021	0.0011	0.0067	0.000233333	0.00014	7.33333e-05	0.000446667	0.028	0.0168	0.0088		4.46667e-07	0.000446667	0.000893333	0.893333	0.000148889	1.48889e-07	0.000148889	0.000297778	0.297778	9.52045e-08	-16.1672
	2310	8.3	8.3	5.8	6.1		3.4	0.9	1.2	5.5	0.0034	0.0009	0.0012	0.0055	0.000226667	6e-05	8e-05	0.000366667	0.0272	0.0072	0.0096		3.66667e-07	0.000366667	0.000733333	0.733333	0.000122222	1.22222e-07	0.000122222	0.000244444	0.244444	7.81529e-08	-16.3646
	2325	8.7	8.7	6.3	5.9		3.8	1.4	1	6.2	0.0038	0.0014	0.001	0.0062	0.000253333	9.33333e-05	6.66667e-05	0.000413333	0.0304	0.0112	0.008		4.13333e-07	0.000413333	0.000826667	0.826667	0.000137778	1.37778e-07	0.000137778	0.000275556	0.275556	8.80997e-08	-16.2448
	2340	7.8	7.8	6.7	5.7		2.9	1.8	0.8	5.5	0.0029	0.0018	0.0008	0.0055	0.000193333	0.00012	5.33333e-05	0.000366667	0.0232	0.0144	0.0064		3.66667e-07	0.000366667	0.000733333	0.733333	0.000122222	1.22222e-07	0.000122222	0.000244444	0.244444	7.81529e-08	-16.3646
	2355	8.5	8.5	6.5	5.8		3.6	1.6	0.9	6.1	0.0036	0.0016	0.0009	0.0061	0.00024	0.000106667	6e-05	0.000406667	0.0288	0.0128	0.0072		4.06667e-07	0.000406667	0.000813333	0.813333	0.000135556	1.35556e-07	0.000135556	0.000271111	0.271111	8.66787e-08	-16.2611
	2370	8.5	8.5	6.9	5.7		3.6	2	0.8	6.4	0.0036	0.002	0.0008	0.0064	0.00024	0.000133333	5.33333e-05	0.000426667	0.0288	0.016	0.0064		4.26667e-07	0.000426667	0.000853333	0.853333	0.000142222	1.42222e-07	0.000142222	0.000284444	0.284444	9.09416e-08	-16.213
	2385	8.5	8.5	7.1	6.5		3.6	2.2	1.6	7.4	0.0036	0.0022	0.0016	0.0074	0.00024	0.000146667	0.000106667	0.000493333	0.0288	0.0176	0.0128		4.93333e-07	0.000493333	0.000986667	0.986667	0.000164444	1.64444e-07	0.000164444	0.000328889	0.328889	1.05151e-07	-16.0679
	2400	8.9	8.9	7.2	5.9		4	2.3	1	7.3	0.004	0.0023	0.001	0.0073	0.000266667	0.000153333	6.66667e-05	0.000486667	0.032	0.0184	0.008		4.86667e-07	0.000486667	0.000973333	0.973333	0.000162222	1.62222e-07	0.000162222	0.000324444	0.324444	1.0373e-07	-16.0815
	2415	8.2	8.2	6.9	6.1		3.3	2	1.2	6.5	0.0033	0.002	0.0012	0.0065	0.00022	0.000133333	8e-05	0.000433333	0.0264	0.016	0.0096		4.33333e-07	0.000433333	0.000866667	0.866667	0.000144444	1.44444e-07	0.000144444	0.000288889	0.288889	9.23626e-08	-16.1975
	2430	8.4	8.4	7	5.9		3.5	2.1	1	6.6	0.0035	0.0021	0.001	0.0066	0.000233333	0.00014	6.66667e-05	0.00044	0.028	0.0168	0.008		4.4e-07	0.00044	0.00088	0.88	0.000146667	1.46667e-07	0.000146667	0.000293333	0.293333	9.37835e-08	-16.1823
	2445	7.9	7.9	6.8	5.9		3	1.9	1	5.9	0.003	0.0019	0.001	0.0059	0.0002	0.000126667	6.66667e-05	0.000393333	0.024	0.0152	0.008		3.93333e-07	0.000393333	0.000786667	0.786667	0.000131111	1.31111e-07	0.000131111	0.000262222	0.262222	8.38368e-08	-16.2944
	2460	7.6	7.6	6.6	5.6		2.7	1.7	0.7	5.1	0.0027	0.0017	0.0007	0.0051	0.00018	0.000113333	4.66667e-05	0.00034	0.0216	0.0136	0.0056		3.4e-07	0.00034	0.00068	0.68	0.000113333	1.13333e-07	0.000113333	0.000226667	0.226667	7.24691e-08	-16.4401
10 Oct WL= 0,48m	2475	6.7	6.7	5.6	5.4		1.8	0.7	0.5	3	0.0018	0.0007	0.0005	0.003	0.00012	4.66667e-05	3.33333e-05	0.0002	0.0144	0.0056	0.004		2e-07	0.0002	0.0004	0.4	6.66667e-05	6.66667e-08	6.66667e-05	0.000133333	0.133333	4.26289e-08	-16.9707
12 Oct WL = 0,48m	2490	6.7	6.7	5.7	5.6		1.8	0.8	0.7	3.3	0.0018	0.0008	0.0007	0.0033	0.00012	5.33333e-05	4.66667e-05	0.00022	0.0144	0.0064	0.0056		2.2e-07	0.00022	0.00044	0.44	7.33333e-05	7.33333e-08	7.33333e-05	0.000146667	0.146667	4.68918e-08	-16.8754		Day 13
	2505	6.8	6.8	5.8	5.7		1.9	0.9	0.8	3.6	0.0019	0.0009	0.0008	0.0036	0.000126667	6e-05	5.33333e-05	0.00024	0.0152	0.0072	0.0064		2.4e-07	0.00024	0.00048	0.48	8e-05	8e-08	8e-05	0.00016	0.16	5.11547e-08	-16.7884
	2520	6.7	6.7	5.2	5.8		1.8	0.3	0.9	3	0.0018	0.0003	0.0009	0.003	0.00012	2e-05	6e-05	0.0002	0.0144	0.0024	0.0072		2e-07	0.0002	0.0004	0.4	6.66667e-05	6.66667e-08	6.66667e-05	0.000133333	0.133333	4.26289e-08	-16.9707
	2535	5.4	5.4	5.9	5.5		0.5	1	0.6	2.1	0.0005	0.001	0.0006	0.0021	3.33333e-05	6.66667e-05	4e-05	0.00014	0.004	0.008	0.0048		1.4e-07	0.00014	0.00028	0.28	4.66667e-05	4.66667e-08	4.66667e-05	9.33333e-05	0.0933333	2.98402e-08	-17.3274
	2550	5.1	5.1	5.7	5.6		0.2	0.8	0.7	1.7	0.0002	0.0008	0.0007	0.0017	1.33333e-05	5.33333e-05	4.66667e-05	0.000113333	0.0016	0.0064	0.0056		1.13333e-07	0.000113333	0.000226667	0.226667	3.77778e-05	3.77778e-08	3.77778e-05	7.55556e-05	0.0755556	2.41564e-08	-17.5387
	2565	6.1	6.1	5.7	5.5		1.2	0.8	0.6	2.6	0.0012	0.0008	0.0006	0.0026	8e-05	5.33333e-05	4e-05	0.000173333	0.0096	0.0064	0.0048		1.73333e-07	0.000173333	0.000346667	0.346667	5.77778e-05	5.77778e-08	5.77778e-05	0.000115556	0.115556	3.6945e-08	-17.1138
	2580	6.5	6.5	5.7	5.4		1.6	0.8	0.5	2.9	0.0016	0.0008	0.0005	0.0029	0.000106667	5.33333e-05	3.33333e-05	0.000193333	0.0128	0.0064	0.004		1.93333e-07	0.000193333	0.000386667	0.386667	6.44444e-05	6.44444e-08	6.44444e-05	0.000128889	0.128889	4.12079e-08	-17.0046
	2595	5.9	5.9	5.7	5.8		1	0.8	0.9	2.7	0.001	0.0008	0.0009	0.0027	6.66667e-05	5.33333e-05	6e-05	0.00018	0.008	0.0064	0.0072		1.8e-07	0.00018	0.00036	0.36	6e-05	6e-08	6e-05	0.00012	0.12	3.8366e-08	-17.0761
14 Oct WL = 0,40	2610	5.6	5.6	5.3	5.3		0.7	0.4	0.4	1.5	0.0007	0.0004	0.0004	0.0015	4.66667e-05	2.66667e-05	2.66667e-05	0.0001	0.0056	0.0032	0.0032		1e-07	0.0001	0.0002	0.2	3.33333e-05	3.33333e-08	3.33333e-05	6.66667e-05	0.0666667	2.13144e-08	-17.6639		Day 14
	2625	6.3	6.3	5.4	5.3		1.4	0.5	0.4	2.3	0.0014	0.0005	0.0004	0.0023	9.33333e-05	3.33333e-05	2.66667e-05	0.000153333	0.0112	0.004	0.0032		1.53333e-07	0.000153333	0.000306667	0.306667	5.11111e-05	5.11111e-08	5.11111e-05	0.000102222	0.102222	3.26821e-08	-17.2364
	2640	5.7	5.7	5.4	5.5		0.8	0.5	0.6	1.9	0.0008	0.0005	0.0006	0.0019	5.33333e-05	3.33333e-05	4e-05	0.000126667	0.0064	0.004	0.0048		1.26667e-07	0.000126667	0.000253333	0.253333	4.22222e-05	4.22222e-08	4.22222e-05	8.44444e-05	0.0844444	2.69983e-08	-17.4275
	2655	5.8	5.8	5.2	5.1		0.9	0.3	0.2	1.4	0.0009	0.0003	0.0002	0.0014	6e-05	2e-05	1.33333e-05	9.33333e-05	0.0072	0.0024	0.0016		9.33333e-08	9.33333e-05	0.000186667	0.186667	3.11111e-05	3.11111e-08	3.11111e-05	6.22222e-05	0.0622222	1.98935e-08	-17.7329
	2670	5.3	5.3	5.3	5.3		0.4	0.4	0.4	1.2	0.0004	0.0004	0.0004	0.0012	2.66667e-05	2.66667e-05	2.66667e-05	8e-05	0.0032	0.0032	0.0032		8e-08	8e-05	0.00016	0.16	2.66667e-05	2.66667e-08	2.66667e-05	5.33333e-05	0.0533333	1.70516e-08	-17.887
	2685	5.3	5.3	5.1	5.6		0.4	0.2	0.7	1.3	0.0004	0.0002	0.0007	0.0013	2.66667e-05	1.33333e-05	4.66667e-05	8.66667e-05	0.0032	0.0016	0.0056		8.66667e-08	8.66667e-05	0.000173333	0.173333	2.88889e-05	2.88889e-08	2.88889e-05	5.77778e-05	0.0577778	1.84725e-08	-17.807
18 Oct WL =	2700	6.6	6.6	6.8	7.4		1.7	1.9	2.5	6.1	0.0017	0.0019	0.0025	0.0061	0.000113333	0.000126667	0.000166667	0.000406667	0.0136	0.0152	0.02		4.06667e-07	0.000406667	0.000813333	0.813333	0.000135556	1.35556e-07	0.000135556	0.000271111	0.271111	8.66787e-08	-16.2611		Day 15
	2715	6.9	6.9	7.4	6.7		2	2.5	1.8	6.3	0.002	0.0025	0.0018	0.0063	0.000133333	0.000166667	0.00012	0.00042	0.016	0.02	0.0144		4.2e-07	0.00042	0.00084	0.84	0.00014	1.4e-07	0.00014	0.00028	0.28	8.95206e-08	-16.2288
	2730	6.9	6.9	7.3	6.7		2	2.4	1.8	6.2	0.002	0.0024	0.0018	0.0062	0.000133333	0.00016	0.00012	0.000413333	0.016	0.0192	0.0144		4.13333e-07	0.000413333	0.000826667	0.826667	0.000137778	1.37778e-07	0.000137778	0.000275556	0.275556	8.80997e-08	-16.2448
	2745	6.6	6.6	7	6.8		1.7	2.1	1.9	5.7	0.0017	0.0021	0.0019	0.0057	0.000113333	0.00014	0.000126667	0.00038	0.0136	0.0168	0.0152		3.8e-07	0.00038	0.00076	0.76	0.000126667	1.26667e-07	0.000126667	0.000253333	0.253333	8.09949e-08	-16.3289
	2760	6.6	6.6	7	6.2		1.7	2.1	1.3	5.1	0.0017	0.0021	0.0013	0.0051	0.000113333	0.00014	8.66667e-05	0.00034	0.0136	0.0168	0.0104		3.4e-07	0.00034	0.00068	0.68	0.000113333	1.13333e-07	0.000113333	0.000226667	0.226667	7.24691e-08	-16.4401
	2775	6.6	6.6	6.8	6.4		1.7	1.9	1.5	5.1	0.0017	0.0019	0.0015	0.0051	0.000113333	0.000126667	0.0001	0.00034	0.0136	0.0152	0.012		3.4e-07	0.00034	0.00068	0.68	0.000113333	1.13333e-07	0.000113333	0.000226667	0.226667	7.24691e-08	-16.4401
	2790	6.6	6.6	6.7	6.5		1.7	1.8	1.6	5.1	0.0017	0.0018	0.0016	0.0051	0.000113333	0.00012	0.000106667	0.00034	0.0136	0.0144	0.0128		3.4e-07	0.00034	0.00068	0.68	0.000113333	1.13333e-07	0.000113333	0.000226667	0.226667	7.24691e-08	-16.4401
	2805	5.9	5.9	6.5	6.4		1	1.6	1.5	4.1	0.001	0.0016	0.0015	0.0041	6.66667e-05	0.000106667	0.0001	0.000273333	0.008	0.0128	0.012		2.73333e-07	0.000273333	0.000546667	0.546667	9.11111e-05	9.11111e-08	9.11111e-05	0.000182222	0.182222	5.82595e-08	-16.6584
	2820	6.2	6.2	6.7	6.3		1.3	1.8	1.4	4.5	0.0013	0.0018	0.0014	0.0045	8.66667e-05	0.00012	9.33333e-05	0.0003	0.0104	0.0144	0.0112		3e-07	0.0003	0.0006	0.6	0.0001	1e-07	0.0001	0.0002	0.2	6.39433e-08	-16.5653
	2835	6.1	6.1	6.8	6.5		1.2	1.9	1.6	4.7	0.0012	0.0019	0.0016	0.0047	8e-05	0.000126667	0.000106667	0.000313333	0.0096	0.0152	0.0128		3.13333e-07	0.000313333	0.000626667	0.626667	0.000104444	1.04444e-07	0.000104444	0.000208889	0.208889	6.67852e-08	-16.5218
	2850	6.3	6.3	6.9	6.3		1.4	2	1.4	4.8	0.0014	0.002	0.0014	0.0048	9.33333e-05	0.000133333	9.33333e-05	0.00032	0.0112	0.016	0.0112		3.2e-07	0.00032	0.00064	0.64	0.000106667	1.06667e-07	0.000106667	0.000213333	0.213333	6.82062e-08	-16.5007
	2865	6.3	6.3	6.7	6.2		1.4	1.8	1.3	4.5	0.0014	0.0018	0.0013	0.0045	9.33333e-05	0.00012	8.66667e-05	0.0003	0.0112	0.0144	0.0104		3e-07	0.0003	0.0006	0.6	0.0001	1e-07	0.0001	0.0002	0.2	6.39433e-08	-16.5653
	2880	6.2	6.2	6.9	6.5		1.3	2	1.6	4.9	0.0013	0.002	0.0016	0.0049	8.66667e-05	0.000133333	0.000106667	0.000326667	0.0104	0.016	0.0128		3.26667e-07	0.000326667	0.000653333	0.653333	0.000108889	1.08889e-07	0.000108889	0.000217778	0.217778	6.96272e-08	-16.4801
	2895	6.1	6.1	6.6	6.3		1.2	1.7	1.4	4.3	0.0012	0.0017	0.0014	0.0043	8e-05	0.000113333	9.33333e-05	0.000286667	0.0096	0.0136	0.0112		2.86667e-07	0.000286667	0.000573333	0.573333	9.55556e-05	9.55556e-08	9.55556e-05	0.000191111	0.191111	6.11014e-08	-16.6107
21 Oct WL =	2910	5.3	5.3	5.3	5.3		0.4	0.4	0.4	1.2	0.0004	0.0004	0.0004	0.0012	2.66667e-05	2.66667e-05	2.66667e-05	8e-05	0.0032	0.0032	0.0032		8e-08	8e-05	0.00016	0.16	2.66667e-05	2.66667e-08	2.66667e-05	5.33333e-05	0.0533333	1.70516e-08	-17.887
	2925	5	5	5.7	5		0.1	0.8	0.1	1	0.0001	0.0008	0.0001	0.001	6.66667e-06	5.33333e-05	6.66667e-06	6.66667e-05		0.0064	0.0008		6.66667e-08	6.66667e-05	0.000133333	0.133333	2.22222e-05	2.22222e-08	2.22222e-05	4.44444e-05	0.0444444	1.42096e-08	-18.0693
	2940	5	5	5.6	5.3		0.1	0.7	0.4	1.2	0.0001	0.0007	0.0004	0.0012	6.66667e-06	4.66667e-05	2.66667e-05	8e-05		0.0056	0.0032		8e-08	8e-05	0.00016	0.16	2.66667e-05	2.66667e-08	2.66667e-05	5.33333e-05	0.0533333	1.70516e-08	-17.887
	2955	5	5	5.6	5.6		0.1	0.7	0.7	1.5	0.0001	0.0007	0.0007	0.0015	6.66667e-06	4.66667e-05	4.66667e-05	0.0001		0.0056	0.0056		1e-07	0.0001	0.0002	0.2	3.33333e-05	3.33333e-08	3.33333e-05	6.66667e-05	0.0666667	2.13144e-08	-17.6639
	2970	5.5	5.5	5.9	5.4		0.6	1	0.5	2.1	0.0006	0.001	0.0005	0.0021	4e-05	6.66667e-05	3.33333e-05	0.00014		0.008	0.004		1.4e-07	0.00014	0.00028	0.28	4.66667e-05	4.66667e-08	4.66667e-05	9.33333e-05	0.0933333	2.98402e-08	-17.3274
	2985	5	5	5.6	5.3		0.1	0.7	0.4	1.2	0.0001	0.0007	0.0004	0.0012	6.66667e-06	4.66667e-05	2.66667e-05	8e-05		0.0056	0.0032		8e-08	8e-05	0.00016	0.16	2.66667e-05	2.66667e-08	2.66667e-05	5.33333e-05	0.0533333	1.70516e-08	-17.887
	3000	5	5	6	5.2		0.1	1.1	0.3	1.5	0.0001	0.0011	0.0003	0.0015	6.66667e-06	7.33333e-05	2e-05	0.0001		0.0088	0.0024		1e-07	0.0001	0.0002	0.2	3.33333e-05	3.33333e-08	3.33333e-05	6.66667e-05	0.0666667	2.13144e-08	-17.6639
	3015	5.1	5.1	5.5	5.2		0.2	0.6	0.3	1.1	0.0002	0.0006	0.0003	0.0011	1.33333e-05	4e-05	2e-05	7.33333e-05		0.0048	0.0024		7.33333e-08	7.33333e-05	0.000146667	0.146667	2.44444e-05	2.44444e-08	2.44444e-05	4.88889e-05	0.0488889	1.56306e-08	-17.974
	3030	5	5	5.7	5.3		0.1	0.8	0.4	1.3	0.0001	0.0008	0.0004	0.0013	6.66667e-06	5.33333e-05	2.66667e-05	8.66667e-05		0.0064	0.0032		8.66667e-08	8.66667e-05	0.000173333	0.173333	2.88889e-05	2.88889e-08	2.88889e-05	5.77778e-05	0.0577778	1.84725e-08	-17.807
	3045	5	5	5.5	5		0.1	0.6	0.1	0.8	0.0001	0.0006	0.0001	0.0008	6.66667e-06	4e-05	6.66667e-06	5.33333e-05		0.0048	0.0008		5.33333e-08	5.33333e-05	0.000106667	0.106667	1.77778e-05	1.77778e-08	1.77778e-05	3.55556e-05	0.0355556	1.13677e-08	-18.2925
	3060	5	5	5.6	5		0.1	0.7	0.1	0.9	0.0001	0.0007	0.0001	0.0009	6.66667e-06	4.66667e-05	6.66667e-06	6e-05		0.0056	0.0008		6e-08	6e-05	0.00012	0.12	2e-05	2e-08	2e-05	4e-05	0.04	1.27887e-08	-18.1747
	3075	5.7	5.7	5.5	5		0.8	0.6	0.1	1.5	0.0008	0.0006	0.0001	0.0015	5.33333e-05	4e-05	6.66667e-06	0.0001		0.0048	0.0008		1e-07	0.0001	0.0002	0.2	3.33333e-05	3.33333e-08	3.33333e-05	6.66667e-05	0.0666667	2.13144e-08	-17.6639
	3090	5	5	5.4	5		0.1	0.5	0.1	0.7	0.0001	0.0005	0.0001	0.0007	6.66667e-06	3.33333e-05	6.66667e-06	4.66667e-05		0.004	0.0008		4.66667e-08	4.66667e-05	9.33333e-05	0.0933333	1.55556e-05	1.55556e-08	1.55556e-05	3.11111e-05	0.0311111	9.94674e-09	-18.426
22 Oct WL = 0,65m	3105	5.4	5.4	5.6	5.3		0.5	0.7	0.4	1.6	0.0005	0.0007	0.0004	0.0016	3.33333e-05	4.66667e-05	2.66667e-05	0.000106667		0.0056	0.0032		1.06667e-07	0.000106667	0.000213333	0.213333	3.55556e-05	3.55556e-08	3.55556e-05	7.11111e-05	0.0711111	2.27354e-08	-17.5993		Day 16
	3120	5.4	5.4	5.7	5.1		0.5	0.8	0.2	1.5	0.0005	0.0008	0.0002	0.0015	3.33333e-05	5.33333e-05	1.33333e-05	0.0001		0.0064	0.0016		1e-07	0.0001	0.0002	0.2	3.33333e-05	3.33333e-08	3.33333e-05	6.66667e-05	0.0666667	2.13144e-08	-17.6639
	3135	5.8	5.8	5.6	5.2		0.9	0.7	0.3	1.9	0.0009	0.0007	0.0003	0.0019	6e-05	4.66667e-05	2e-05	0.000126667		0.0056	0.0024		1.26667e-07	0.000126667	0.000253333	0.253333	4.22222e-05	4.22222e-08	4.22222e-05	8.44444e-05	0.0844444	2.69983e-08	-17.4275
	3150	5.3	5.3	5.7	5.3		0.4	0.8	0.4	1.6	0.0004	0.0008	0.0004	0.0016	2.66667e-05	5.33333e-05	2.66667e-05	0.000106667		0.0064	0.0032		1.06667e-07	0.000106667	0.000213333	0.213333	3.55556e-05	3.55556e-08	3.55556e-05	7.11111e-05	0.0711111	2.27354e-08	-17.5993
	3165	5.2	5.2	5.7	5		0.3	0.8	0.1	1.2	0.0003	0.0008	0.0001	0.0012	2e-05	5.33333e-05	6.66667e-06	8e-05		0.0064	0.0008		8e-08	8e-05	0.00016	0.16	2.66667e-05	2.66667e-08	2.66667e-05	5.33333e-05	0.0533333	1.70516e-08	-17.887
	3180	5.4	5.4	5.6	5		0.5	0.7	0.1	1.3	0.0005	0.0007	0.0001	0.0013	3.33333e-05	4.66667e-05	6.66667e-06	8.66667e-05		0.0056	0.0008		8.66667e-08	8.66667e-05	0.000173333	0.173333	2.88889e-05	2.88889e-08	2.88889e-05	5.77778e-05	0.0577778	1.84725e-08	-17.807
	3195	5	5	5.7	5.7		0.1	0.8	0.8	1.7	0.0001	0.0008	0.0008	0.0017	6.66667e-06	5.33333e-05	5.33333e-05	0.000113333		0.0064	0.0064		1.13333e-07	0.000113333	0.000226667	0.226667	3.77778e-05	3.77778e-08	3.77778e-05	7.55556e-05	0.0755556	2.41564e-08	-17.5387
	3210	5.4	5.4	5.5	5.6		0.5	0.6	0.7	1.8	0.0005	0.0006	0.0007	0.0018	3.33333e-05	4e-05	4.66667e-05	0.00012		0.0048	0.0056		1.2e-07	0.00012	0.00024	0.24	4e-05	4e-08	4e-05	8e-05	0.08	2.55773e-08	-17.4816
	3225	5.3	5.3	5.7	5.6		0.4	0.8	0.7	1.9	0.0004	0.0008	0.0007	0.0019	2.66667e-05	5.33333e-05	4.66667e-05	0.000126667		0.0064	0.0056		1.26667e-07	0.000126667	0.000253333	0.253333	4.22222e-05	4.22222e-08	4.22222e-05	8.44444e-05	0.0844444	2.69983e-08	-17.4275
	3240	5.2	5.2	5.6	5.6		0.3	0.7	0.7	1.7	0.0003	0.0007	0.0007	0.0017	2e-05	4.66667e-05	4.66667e-05	0.000113333		0.0056	0.0056		1.13333e-07	0.000113333	0.000226667	0.226667	3.77778e-05	3.77778e-08	3.77778e-05	7.55556e-05	0.0755556	2.41564e-08	-17.5387
	3255	5.4	5.4	5.9	5		0.5	1	0.1	1.6	0.0005	0.001	0.0001	0.0016	3.33333e-05	6.66667e-05	6.66667e-06	0.000106667		0.008	0.0008		1.06667e-07	0.000106667	0.000213333	0.213333	3.55556e-05	3.55556e-08	3.55556e-05	7.11111e-05	0.0711111	2.27354e-08	-17.5993
	3270	5.4	5.4	5.7	5.7		0.5	0.8	0.8	2.1	0.0005	0.0008	0.0008	0.0021	3.33333e-05	5.33333e-05	5.33333e-05	0.00014		0.0064	0.0064		1.4e-07	0.00014	0.00028	0.28	4.66667e-05	4.66667e-08	4.66667e-05	9.33333e-05	0.0933333	2.98402e-08	-17.3274
	3285	5.3	5.3	6.1	5.7		0.4	1.2	0.8	2.4	0.0004	0.0012	0.0008	0.0024	2.66667e-05	8e-05	5.33333e-05	0.00016		0.0096	0.0064		1.6e-07	0.00016	0.00032	0.32	5.33333e-05	5.33333e-08	5.33333e-05	0.000106667	0.106667	3.41031e-08	-17.1939
	3300	5.6	5.6	5.7	5		0.7	0.8	0.1	1.6	0.0007	0.0008	0.0001	0.0016	4.66667e-05	5.33333e-05	6.66667e-06	0.000106667		0.0064	0.0008		1.06667e-07	0.000106667	0.000213333	0.213333	3.55556e-05	3.55556e-08	3.55556e-05	7.11111e-05	0.0711111	2.27354e-08	-17.5993
	3315	5	5	5.9	5.3		0.1	1	0.4	1.5	0.0001	0.001	0.0004	0.0015	6.66667e-06	6.66667e-05	2.66667e-05	0.0001		0.008	0.0032		1e-07	0.0001	0.0002	0.2	3.33333e-05	3.33333e-08	3.33333e-05	6.66667e-05	0.0666667	2.13144e-08	-17.6639
24 Oct WL = 0,65m	3330	5.2	5.2	5.3	5.4		0.3	0.4	0.5	1.2	0.0003	0.0004	0.0005	0.0012	2e-05	2.66667e-05	3.33333e-05	8e-05		0.0032	0.004		8e-08	8e-05	0.00016	0.16	2.66667e-05	2.66667e-08	2.66667e-05	5.33333e-05	0.0533333	1.70516e-08	-17.887		Day 17
	3345	5.5	5.5	5.6	5.5		0.6	0.7	0.6	1.9	0.0006	0.0007	0.0006	0.0019	4e-05	4.66667e-05	4e-05	0.000126667		0.0056	0.0048		1.26667e-07	0.000126667	0.000253333	0.253333	4.22222e-05	4.22222e-08	4.22222e-05	8.44444e-05	0.0844444	2.69983e-08	-17.4275
	3360	5.2	5.2	5.5	5.3		0.3	0.6	0.4	1.3	0.0003	0.0006	0.0004	0.0013	2e-05	4e-05	2.66667e-05	8.66667e-05		0.0048	0.0032		8.66667e-08	8.66667e-05	0.000173333	0.173333	2.88889e-05	2.88889e-08	2.88889e-05	5.77778e-05	0.0577778	1.84725e-08	-17.807
	3375	5.3	5.3	5.6	5.2		0.4	0.7	0.3	1.4	0.0004	0.0007	0.0003	0.0014	2.66667e-05	4.66667e-05	2e-05	9.33333e-05		0.0056	0.0024		9.33333e-08	9.33333e-05	0.000186667	0.186667	3.11111e-05	3.11111e-08	3.11111e-05	6.22222e-05	0.0622222	1.98935e-08	-17.7329
	3390
	3405
	3420
	3435
	3450
	3465
	3480
	3495
	3510
	3525
	3540
	3555
	3570
	3585
	3600
	3615
	3630
	3645
	3660
	3675
	3690
	3705
	3720
	3735
	3750
	3765
	3780
	3795
	3810
	3825
	3840
	3855
	3870
	3885
	3900
	3915
	3930
	3945
	3960
	3975
	3990
	4005
	4020
	4035
	4050
	4065
	4080
	4095
	4110
	4125
	4140
	4155
	4170
	4185
	4200
	4215
	4230
	4245
	4260
	4275
	4290
	4305
	4320
	4335
	4350
	4365
	4380
	4395
	4410
	4425
	4440
	4455
	4470
	4485
	4500
	4515
	4530
	4545
	4560
	4575
	4590
	4605
	4620
	4635
	4650
	4665
	4680
	4695
	4710
	4725
	4740
	4755
	4770
	4785
	4800
	4815
	4830
	4845
	4860
	4875
	4890
	4905
	4920
	4935
	4950
	4965
	4980
	4995
	5010
	5025
	5040
	5055
	5070
	5085
	5100
	5115
	5130
	5145
	5160
	5175
	5190
	5205
	5220
	5235
	5250
	5265
	5280
	5295
	5310
	5325
	5340
	5355
	5370
	5385
	5400
	5415
	5430
	5445
	5460
	5475
	5490
	5505
	5520
	5535
	5550
	5565
	5580
	5595
	5610
	5625
	5640
	5655
	5670
	5685
	5700
	5715
	5730
	5745
	5760
	5775
	5790
	5805
	5820
	5835
	5850
	5865
	5880
	5895
	5910
	5925
	5940
	5955
	5970
	5985
	6000
	6015
	6030
	6045
	6060
	6075
	6090
	6105
	6120
	6135
	6150
	6165
	6180
	6195
	6210
	6225
	6240
	6255
	6270
	6285
	6300
	6315
	6330
	6345
	6360
	6375
	6390
	6405
	6420
	6435
	6450
	6465
	6480
	6495
	6510
	6525
	6540
	6555
	6570
	6585
	6600
	6615
	6630
	6645
	6660
	6675
	6690
	6705
	6720
	6735
	6750
	6765
	6780
	6795
	6810
	6825
	6840
	6855
	6870
	6885

## Sheet: AF_LATERALS
Day 1			Day 2			Day 3			Day 4			Day 5			Day 6			Day 7			Day 8			Day 9			Day 10			Day 11			Day 12			Day 13			Day 14			Day 15
0.0928	0.06	0.0584	0.0324	0.0252	0.036	0.0392	0.0332	0.038	0.0388	0.0292	0.0176	0.0856	0.032	0.0164	0.0316	0.0372	0.0344	0.0316	0.0432	0.038	0.0364	0.044	0.0356	0.0152	0.0308	0.0236	0.0104	0.0092	0.0032	0.016	0.0116	0.0064	0.0076	0.004	0.0036	0.0056	0.002	0.0028	0.008	0.01	0.01		0.0048	0.0032
0.0916	0.0596	0.0576	0.0292	0.024	0.0252	0.0388	0.0324	0.0272	0.038	0.028	0.0176	0.0784	0.0304	0.0144	0.028	0.0372	0.0328	0.03	0.0416	0.036	0.03	0.0364	0.0336	0.0148	0.0292	0.0212	0.01	0.0084	0.0032	0.0156	0.0096	0.0048	0.0072	0.0036	0.0036	0.0036	0.002	0.0024	0.008	0.0096	0.0076		0.004	0.0032
0.0896	0.0592	0.0564	0.028	0.024	0.024	0.0388	0.032	0.0264	0.0344	0.0268	0.0172	0.0632	0.0276	0.012	0.028	0.0372	0.0324	0.03	0.0388	0.0348	0.0292	0.0348	0.032	0.014	0.028	0.0176	0.01	0.008	0.0032	0.0152	0.0092	0.0048	0.0072	0.0032	0.0032	0.0032	0.0016	0.0016	0.0068	0.0084	0.0072		0.004	0.0032
0.0892	0.0588	0.0544	0.028	0.024	0.0232	0.0384	0.0308	0.0256	0.0344	0.0268	0.0168	0.0616	0.0272	0.0112	0.0268	0.0368	0.032	0.03	0.0388	0.0348	0.0292	0.034	0.032	0.0136	0.0276	0.0164	0.0096	0.0072	0.0028	0.0152	0.0088	0.0044	0.0064	0.0032	0.0028	0.0028	0.0016	0.0016	0.0068	0.0084	0.0072		0.0032	0.0028
0.088	0.0584	0.0504	0.026	0.0232	0.0228	0.0384	0.03	0.024	0.034	0.0268	0.0164	0.0612	0.0236	0.0108	0.026	0.0364	0.032	0.0296	0.0384	0.0348	0.0284	0.032	0.0312	0.0136	0.026	0.0164	0.0096	0.0068	0.0028	0.0144	0.0084	0.0044	0.0048	0.0032	0.0028	0.0016	0.0012	0.0016	0.0068	0.008	0.0064		0.0032	0.0028
0.0876	0.0568	0.05	0.0256	0.0216	0.0208	0.038	0.0296	0.0236	0.0324	0.0268	0.016	0.0608	0.0196	0.0108	0.026	0.0364	0.032	0.0296	0.0384	0.0336	0.0284	0.0316	0.0312	0.0136	0.026	0.0152	0.0092	0.0064	0.0028	0.0144	0.0084	0.004	0.004	0.0032	0.0024	0.0016	0.0008	0.0008	0.0068	0.008	0.0064		0.0032	0.0028
0.086	0.0564	0.048	0.0252	0.0216	0.0208	0.038	0.0296	0.0216	0.0324	0.026	0.0156	0.0568	0.0184	0.01	0.026	0.036	0.0316	0.0288	0.0384	0.0336	0.028	0.0312	0.0308	0.0132	0.0244	0.0152	0.008	0.0056	0.0028	0.0144	0.008	0.004	0.002	0.0032	0.0024				0.0068	0.0076	0.0064		0.0032	0.0024
0.086	0.0564	0.0476	0.0252	0.0216	0.02	0.0372	0.0292	0.0208	0.0316	0.0244	0.0156	0.0528	0.0164	0.01	0.0252	0.036	0.0308	0.0288	0.038	0.0336	0.0268	0.0304	0.0304	0.0132	0.0236	0.0144	0.008	0.0052	0.0028	0.0144	0.008	0.004	0.0008	0.0012	0.002				0.0056	0.0076	0.006		0.0032	0.002
0.0856	0.056	0.0476	0.0248	0.0212	0.0196	0.0368	0.0284	0.02	0.0308	0.0236	0.0144	0.0528	0.0152	0.0096	0.0252	0.0352	0.0304	0.0288	0.038	0.0336	0.0264	0.0304	0.0304	0.0128	0.0236	0.0128	0.0052	0.0052	0.0024	0.014	0.008	0.004							0.0056	0.0076	0.006		0.0032	0.0016
0.0836	0.056	0.0404	0.0248	0.0204	0.0188	0.0368	0.028	0.02	0.0276	0.0236	0.014	0.0476	0.0136	0.0064	0.0252	0.0352	0.0268	0.0288	0.038	0.0332	0.026	0.0304	0.0304	0.0124	0.0228	0.0124	0.0052	0.0052	0.002	0.014	0.008	0.0036							0.0052	0.0072	0.0056		0.0032	0.0016
0.0836	0.0556	0.0376	0.024	0.02	0.0184	0.0368	0.0268	0.0196	0.0272	0.0232	0.012				0.0248	0.034	0.026	0.0288	0.038	0.0328	0.026	0.03	0.03	0.0124	0.0224	0.012	0.0036	0.0044	0.002	0.0136	0.008	0.0036							0.0052	0.0072	0.0056		0.0028	0.0016
0.0812	0.0552	0.0368	0.024	0.0196	0.018	0.036	0.0268	0.0192	0.022	0.0196	0.0056				0.0248	0.034	0.0244	0.0288	0.0376	0.0324	0.0256	0.0292	0.0288	0.012	0.0212	0.0092				0.0132	0.0076	0.0032							0.0048	0.0072	0.0056		0.0028	0.0012
0.0772	0.0548	0.036	0.024	0.0192	0.018	0.0352	0.0264	0.0188							0.024	0.0336	0.0236	0.0288	0.0372	0.0324	0.0252	0.0292	0.0284	0.012	0.0208	0.0084				0.0132	0.0072	0.0032							0.0048	0.0068	0.0052		0.0028	0.0012
0.0772	0.0548	0.0352	0.0224	0.0172	0.0176	0.0344	0.0264	0.018										0.0284	0.0372	0.032	0.0252	0.0272	0.0264	0.0108	0.0204	0.0084				0.0124	0.0072	0.0032							0.004	0.0064	0.0052		0.0028	0.0008
0.0756	0.0548	0.0352	0.022	0.0168	0.0172	0.0332	0.026	0.0172										0.0284	0.0372	0.0224	0.0248	0.0264	0.024							0.012	0.0068	0.0032							0.0016	0.0044	0.0028		0.0028	0.0004
0.0696	0.0548	0.0328	0.02	0.016	0.0164	0.0328	0.026	0.0172										0.0284	0.0372	0.0216	0.0208	0.0244	0.0212							0.012	0.0064	0.0028								0.004	0.002		0.0024	0.0004
0.0668	0.0444	0.0188	0.018	0.0152	0.0132	0.0328	0.0244	0.0164										0.0276	0.0368	0.0208										0.0116	0.0056	0.002								0.0032	0.0016		0.0024	0.0004
						0.0272	0.0204	0.0084										0.0272	0.036	0.0208										0.0108	0.0036	0.0016								0.0032	0.0016		0.0016	0.0004
																														0.0072	0.0028	0.0016								0.0028	0.0016
																																								0.0028	0.0016
																																								0.0028	0.0012
																																								0.0028	0.0012
																																								0.0024	0.0004
																																								0.0024	0.0004
																																								0.0024	0.0004
																																								0.002	0.0004
																																								0.0016	0.0004

## Sheet: Sheet9
Anova: Single Factor
SUMMARY
Groups	Count	Sum	Average	Variance
Column 1	194	9.5352	0.0491505	0.000871261
Column 2	225	9.5888	0.0426169	0.00102009
Column 3	225	7.3352	0.0326009	0.000777812
ANOVA
Source of Variation	SS	df	MS	F	P-value	F crit
Between Groups	0.0293437	2	0.0146719	16.4739	1.05511e-07	3.00978
Within Groups	0.570884	641	0.000890615
Total	0.600228	643

## Sheet: Sheet10
nm		Column2		Column3
Mean	0.0491505	Mean	0.0426169	Mean	0.0326009
Standard Error	0.00211921	Standard Error	0.00212926	Standard Error	0.00185928
Median	0.0516	Median	0.0448	Median	0.0304
Mode	0.0744	Mode	0.0064	Mode	0.0056
Standard Deviation	0.0295171	Standard Deviation	0.0319389	Standard Deviation	0.0278893
Sample Variance	0.000871261	Sample Variance	0.00102009	Sample Variance	0.000777812
Kurtosis	-0.259284	Kurtosis	-0.510869	Kurtosis	-0.147974
Skewness	0.479213	Skewness	0.534552	Skewness	0.754208
Range	0.1184	Range	0.1184	Range	0.116
Minimum	0.0016	Minimum	0.0016	Minimum	0.0008
Maximum	0.12	Maximum	0.12	Maximum	0.1168
Sum	9.5352	Sum	9.5888	Sum	7.3352
Count	194	Count	225	Count	225
Largest(1)	0.12	Largest(1)	0.12	Largest(1)	0.1168
Smallest(1)	0.0016	Smallest(1)	0.0016	Smallest(1)	0.0008
Confidence Level(95.0%)	0.00417978	Confidence Level(95.0%)	0.00419594	Confidence Level(95.0%)	0.00366393

## Sheet: AF_STACKED LATERALS
Time	L1	L2	L3	Average	Deg of Clogging L1	Deg of Clogging L2	Deg of Clogging L3	Ave deg of Clogging	Relative discharge	1/q	Volume (V)	t/V
0.25	0.12	0.12	0.1168	0.118933	0	0	0	0	100	8.40807	0.0297333	8.40807
0.5	0.1192	0.1192	0.1152	0.117867	0.666667	0.666667	1.36986	0.896583	99.1031	8.48416	0.0589333	8.48416
0.75	0.1184	0.1184	0.1128	0.116533	1.33333	1.33333	3.42466	2.01766	97.9821	8.58124	0.0874	8.58124
1	0.1176	0.1176	0.1088	0.114667	2	2	6.84932	3.58717	96.4126	8.72093	0.114667	8.72093
1.25	0.1168	0.1168	0.1008	0.111467	2.66667	2.66667	13.6986	6.27776	93.722	8.97129	0.139333	8.97129
1.5	0.1136	0.1136	0.1	0.109067	5.33333	5.33333	14.3836	8.29571	91.704	9.1687	0.1636	9.1687
1.75	0.1128	0.1128	0.096	0.1072	6	6	17.8082	9.86522	90.1345	9.32836	0.1876	9.32836
2	0.1128	0.1128	0.0952	0.106933	6	6	18.4932	10.0894	89.9103	9.35162	0.213867	9.35162
2.25	0.112	0.112	0.0952	0.1064	6.66667	6.66667	18.4932	10.5379	89.4619	9.3985	0.2394	9.3985
2.5	0.112	0.112	0.0808	0.1016	6.66667	6.66667	30.8219	14.5738	85.426	9.84252	0.254	9.84252
2.75	0.1112	0.1112	0.076	0.0994667	7.33333	7.33333	34.9315	16.3675	83.6323	10.0536	0.273533	10.0536
3	0.1104	0.1104	0.076	0.0989333	8	8	34.9315	16.8159	83.1839	10.1078	0.2968	10.1078
3.25	0.1096	0.1096	0.0752	0.0981333	8.66667	8.66667	35.6164	17.4886	82.5112	10.1902	0.318933	10.1902
3.5	0.1096	0.1096	0.0736	0.0976	8.66667	8.66667	36.9863	17.937	82.0628	10.2459	0.3416	10.2459
3.75	0.1096	0.1096	0.072	0.0970667	8.66667	8.66667	38.3562	18.3854	81.6144	10.3022	0.364	10.3022
4	0.1096	0.1096	0.072	0.0970667	8.66667	8.66667	38.3562	18.3854	81.6144	10.3022	0.388267	10.3022
4.25	0.0888	0.0888	0.072	0.0832	26	26	38.3562	30.0446	69.9552	12.0192	0.3536	12.0192
4.5	0.088	0.088	0.0712	0.0824	26.6667	26.6667	39.0411	30.7173	69.2825	12.1359	0.3708	12.1359
4.75	0.0864	0.0864	0.0704	0.0810667	28	28	39.726	31.8384	68.1614	12.3355	0.385067	12.3355
5	0.0832	0.0832	0.0704	0.0789333	30.6667	30.6667	39.726	33.6321	66.3677	12.6689	0.394667	12.6689
5.25	0.0776	0.0776	0.0696	0.0749333	35.3333	35.3333	40.411	36.9953	63.0045	13.3452	0.3934	13.3452
5.5	0.0776	0.0776	0.0696	0.0749333	35.3333	35.3333	40.411	36.9953	63.0045	13.3452	0.412133	13.3452
5.75	0.0768	0.0768	0.0696	0.0744	36	36	40.411	37.4438	62.5561	13.4409	0.4278	13.4409
6	0.0768	0.0768	0.0688	0.0741333	36	36	41.0959	37.668	62.3318	13.4892	0.4448	13.4892
6.25	0.0768	0.0768	0.0672	0.0736	36	36	42.4658	38.1164	61.8834	13.587	0.46	13.587
6.5	0.076	0.076	0.0672	0.0730667	36.6667	36.6667	42.4658	38.5649	61.435	13.6861	0.474933	13.6861
6.75	0.076	0.076	0.0672	0.0730667	36.6667	36.6667	42.4658	38.5649	61.435	13.6861	0.4932	13.6861
7	0.076	0.076	0.0672	0.0730667	36.6667	36.6667	42.4658	38.5649	61.435	13.6861	0.511467	13.6861
7.25	0.076	0.076	0.0672	0.0730667	36.6667	36.6667	42.4658	38.5649	61.435	13.6861	0.529733	13.6861
7.5	0.0752	0.0752	0.0664	0.0722667	37.3333	37.3333	43.1507	39.2375	60.7623	13.8376	0.542	13.8376
7.75	0.0744	0.0744	0.0656	0.0714667	38	38	43.8356	39.9101	60.0897	13.9925	0.553867	13.9925
8	0.0744	0.0744	0.0656	0.0714667	38	38	43.8356	39.9101	60.0897	13.9925	0.571733	13.9925
8.25	0.0744	0.0744	0.0656	0.0714667	38	38	43.8356	39.9101	60.0897	13.9925	0.5896	13.9925
8.5	0.0744	0.0744	0.0648	0.0712	38	38	44.5205	40.1344	59.8655	14.0449	0.6052	14.0449
8.75	0.0744	0.0744	0.0648	0.0712	38	38	44.5205	40.1344	59.8655	14.0449	0.623	14.0449
9	0.0744	0.0744	0.0648	0.0712	38	38	44.5205	40.1344	59.8655	14.0449	0.6408	14.0449
9.25	0.0744	0.0744	0.064	0.0709333	38	38	45.2055	40.3586	59.6413	14.0977	0.656133	14.0977
9.5	0.0736	0.0736	0.064	0.0704	38.6667	38.6667	45.2055	40.807	59.1928	14.2045	0.6688	14.2045
9.75	0.0736	0.0736	0.064	0.0704	38.6667	38.6667	45.2055	40.807	59.1928	14.2045	0.6864	14.2045
10	0.0736	0.0728	0.064	0.0701333	38.6667	39.3333	45.2055	41.0312	58.9686	14.2586	0.701333	14.2586
10.25	0.0728	0.0728	0.064	0.0698667	39.3333	39.3333	45.2055	41.2554	58.7444	14.313	0.716133	14.313
10.5	0.072	0.0728	0.064	0.0696	40	39.3333	45.2055	41.4797	58.5202	14.3678	0.7308	14.3678
10.75	0.0704	0.072	0.0632	0.0685333	41.3333	40	45.8904	42.3765	57.6233	14.5914	0.736733	14.5914
11	0.0688	0.072	0.0624	0.0677333	42.6667	40	46.5753	43.0492	56.9507	14.7638	0.745067	14.7638
11.25	0.0688	0.072	0.0624	0.0677333	42.6667	40	46.5753	43.0492	56.9507	14.7638	0.762	14.7638
11.5	0.0688	0.0704	0.0616	0.0669333	42.6667	41.3333	47.2603	43.7218	56.278	14.9402	0.769733	14.9402
11.75	0.068	0.0704	0.0616	0.0666667	43.3333	41.3333	47.2603	43.946	56.0538	15	0.783333	15
12	0.0664	0.0696	0.0608	0.0656	44.6667	42	47.9452	44.8429	55.157	15.2439	0.7872	15.2439
12.25	0.0656	0.068	0.0608	0.0648	45.3333	43.3333	47.9452	45.5155	54.4843	15.4321	0.7938	15.4321
12.5	0.0656	0.068	0.0608	0.0648	45.3333	43.3333	47.9452	45.5155	54.4843	15.4321	0.81	15.4321
12.75	0.0648	0.068	0.0608	0.0645333	46	43.3333	47.9452	45.7398	54.2601	15.4959	0.8228	15.4959
13	0.0648	0.0672	0.06	0.064	46	44	48.6301	46.1882	53.8117	15.625	0.832	15.625
13.25	0.0648	0.0664	0.0576	0.0629333	46	44.6667	50.6849	47.0851	52.9148	15.8898	0.833867	15.8898
13.5	0.0632	0.0648	0.0568	0.0616	47.3333	46	51.3699	48.2061	51.7937	16.2338	0.8316	16.2338
13.75	0.0632	0.064	0.0544	0.0605333	47.3333	46.6667	53.4247	49.103	50.8969	16.5198	0.832333	16.5198
14	0.0632	0.064	0.0536	0.0602667	47.3333	46.6667	54.1096	49.3272	50.6726	16.5929	0.843733	16.5929
14.25	0.0616	0.064	0.0528	0.0594667	48.6667	46.6667	54.7945	49.9999	50	16.8161	0.8474	16.8161
14.5	0.06	0.0632	0.0528	0.0586667	50	47.3333	54.7945	50.6725	49.3274	17.0455	0.850667	17.0455
14.75	0.06	0.0624	0.052	0.0581333	50	48	55.4795	51.1209	48.8789	17.2018	0.857467	17.2018
15	0.06	0.0616	0.0512	0.0576	50	48.6667	56.1644	51.5694	48.4305	17.3611	0.864	17.3611
15.25	0.06	0.0616	0.0504	0.0573333	50	48.6667	56.8493	51.7936	48.2063	17.4419	0.874333	17.4419
15.5	0.0592	0.0608	0.0488	0.0562667	50.6667	49.3333	58.2192	52.6905	47.3094	17.7725	0.872133	17.7725
15.75	0.0592	0.0608	0.048	0.056	50.6667	49.3333	58.9041	52.9147	47.0852	17.8571	0.882	17.8571
16	0.0584	0.0608	0.048	0.0557333	51.3333	49.3333	58.9041	53.1389	46.861	17.9426	0.891733	17.9426
16.25	0.0584	0.0608	0.048	0.0557333	51.3333	49.3333	58.9041	53.1389	46.861	17.9426	0.905667	17.9426
16.5	0.0584	0.06	0.0472	0.0552	51.3333	50	59.589	53.5873	46.4126	18.1159	0.9108	18.1159
16.75	0.0576	0.06	0.0472	0.0549333	52	50	59.589	53.8115	46.1883	18.2039	0.920133	18.2039
17	0.0576	0.0592	0.0472	0.0546667	52	50.6667	59.589	54.0357	45.9641	18.2927	0.929333	18.2927
17.25	0.0576	0.0592	0.0464	0.0544	52	50.6667	60.274	54.26	45.7399	18.3824	0.9384	18.3824
17.5	0.0576	0.0584	0.0456	0.0538667	52	51.3333	60.9589	54.7084	45.2915	18.5644	0.942667	18.5644
17.75	0.0576	0.0584	0.0448	0.0536	52	51.3333	61.6438	54.9326	45.0673	18.6567	0.9514	18.6567
18	0.0576	0.0584	0.0432	0.0530667	52	51.3333	63.0137	55.381	44.6188	18.8442	0.9552	18.8442
18.25	0.0576	0.0584	0.0432	0.0530667	52	51.3333	63.0137	55.381	44.6188	18.8442	0.968467	18.8442
18.5	0.0568	0.0584	0.0424	0.0525333	52.6667	51.3333	63.6986	55.8295	44.1704	19.0355	0.971867	19.0355
18.75	0.0568	0.0568	0.0424	0.052	52.6667	52.6667	63.6986	56.2779	43.722	19.2308	0.975	19.2308
19	0.0568	0.056	0.0416	0.0514667	52.6667	53.3333	64.3836	56.7263	43.2735	19.4301	0.977867	19.4301
19.25	0.0568	0.056	0.0416	0.0514667	52.6667	53.3333	64.3836	56.7263	43.2735	19.4301	0.990733	19.4301
19.5	0.0568	0.056	0.0416	0.0514667	52.6667	53.3333	64.3836	56.7263	43.2735	19.4301	1.0036	19.4301
19.75	0.056	0.0552	0.0416	0.0509333	53.3333	54	64.3836	57.1748	42.8251	19.6335	1.00593	19.6335
20	0.056	0.0552	0.0416	0.0509333	53.3333	54	64.3836	57.1748	42.8251	19.6335	1.01867	19.6335
20.25	0.056	0.0544	0.04	0.0501333	53.3333	54.6667	65.7534	57.8474	42.1525	19.9468	1.0152	19.9468
20.5	0.056	0.0544	0.04	0.0501333	53.3333	54.6667	65.7534	57.8474	42.1525	19.9468	1.02773	19.9468
20.75	0.056	0.0536	0.04	0.0498667	53.3333	55.3333	65.7534	58.0716	41.9283	20.0535	1.03473	20.0535
21	0.0552	0.0536	0.0392	0.0493333	54	55.3333	66.4384	58.5201	41.4798	20.2703	1.036	20.2703
21.25	0.0552	0.0536	0.0392	0.0493333	54	55.3333	66.4384	58.5201	41.4798	20.2703	1.04833	20.2703
21.5	0.0544	0.0536	0.0384	0.0488	54.6667	55.3333	67.1233	58.9685	41.0314	20.4918	1.0492	20.4918
21.75	0.0544	0.0536	0.0376	0.0485333	54.6667	55.3333	67.8082	59.1927	40.8072	20.6044	1.0556	20.6044
22	0.0544	0.0536	0.0376	0.0485333	54.6667	55.3333	67.8082	59.1927	40.8072	20.6044	1.06773	20.6044
22.25	0.0536	0.0528	0.0376	0.048	55.3333	56	67.8082	59.6411	40.3587	20.8333	1.068	20.8333
22.5	0.0536	0.0528	0.0368	0.0477333	55.3333	56	68.4932	59.8654	40.1345	20.9497	1.074	20.9497
22.75	0.0528	0.0528	0.036	0.0472	56	56	69.1781	60.3138	39.6861	21.1864	1.0738	21.1864
23	0.052	0.052	0.036	0.0466667	56.6667	56.6667	69.1781	60.7622	39.2377	21.4286	1.07333	21.4286
23.25	0.052	0.052	0.036	0.0466667	56.6667	56.6667	69.1781	60.7622	39.2377	21.4286	1.085	21.4286
23.5	0.052	0.052	0.0352	0.0464	56.6667	56.6667	69.863	60.9864	39.0135	21.5517	1.0904	21.5517
23.75	0.052	0.052	0.0352	0.0464	56.6667	56.6667	69.863	60.9864	39.0135	21.5517	1.102	21.5517
24	0.052	0.052	0.0352	0.0464	56.6667	56.6667	69.863	60.9864	39.0135	21.5517	1.1136	21.5517
24.25	0.052	0.0504	0.0352	0.0458667	56.6667	58	69.863	61.4349	38.565	21.8023	1.11227	21.8023
24.5	0.0512	0.0488	0.0344	0.0448	57.3333	59.3333	70.5479	62.3317	37.6682	22.3214	1.0976	22.3214
24.75	0.0512	0.0488	0.0344	0.0448	57.3333	59.3333	70.5479	62.3317	37.6682	22.3214	1.1088	22.3214
25	0.0504	0.0488	0.0344	0.0445333	58	59.3333	70.5479	62.5559	37.4439	22.4551	1.11333	22.4551
25.25	0.0504	0.0488	0.0344	0.0445333	58	59.3333	70.5479	62.5559	37.4439	22.4551	1.12447	22.4551
25.5	0.0504	0.048	0.0336	0.044	58	60	71.2329	63.0044	36.9955	22.7273	1.122	22.7273
25.75	0.0504	0.048	0.0328	0.0437333	58	60	71.9178	63.2286	36.7713	22.8659	1.12613	22.8659
26	0.0504	0.048	0.0328	0.0437333	58	60	71.9178	63.2286	36.7713	22.8659	1.13707	22.8659
26.25	0.0504	0.0472	0.0328	0.0434667	58	60.6667	71.9178	63.4528	36.5471	23.0061	1.141	23.0061
26.5	0.0504	0.0472	0.0328	0.0434667	58	60.6667	71.9178	63.4528	36.5471	23.0061	1.15187	23.0061
26.75	0.0496	0.0472	0.0328	0.0432	58.6667	60.6667	71.9178	63.677	36.3229	23.1481	1.1556	23.1481
27	0.0496	0.0472	0.0328	0.0432	58.6667	60.6667	71.9178	63.677	36.3229	23.1481	1.1664	23.1481
27.25	0.0496	0.0472	0.032	0.0429333	58.6667	60.6667	72.6027	63.9012	36.0987	23.2919	1.16993	23.2919
27.5	0.0496	0.0464	0.0312	0.0424	58.6667	61.3333	73.2877	64.3497	35.6502	23.5849	1.166	23.5849
27.75	0.0496	0.0464	0.0312	0.0424	58.6667	61.3333	73.2877	64.3497	35.6502	23.5849	1.1766	23.5849
28	0.048	0.0456	0.0304	0.0413333	60	62	73.9726	65.2465	34.7534	24.1935	1.15733	24.1935
28.25	0.048	0.0448	0.0304	0.0410667	60	62.6667	73.9726	65.4708	34.5291	24.3506	1.16013	24.3506
28.5	0.048	0.0432	0.0288	0.04	60	64	75.3425	66.3676	33.6323	25	1.14	25
28.75	0.048	0.0432	0.0288	0.04	60	64	75.3425	66.3676	33.6323	25	1.15	25
29	0.0448	0.0432	0.0288	0.0389333	62.6667	64	75.3425	67.2645	32.7354	25.6849	1.12907	25.6849
29.25	0.044	0.0424	0.028	0.0381333	63.3333	64.6667	76.0274	67.9371	32.0628	26.2238	1.1154	26.2238
29.5	0.044	0.0424	0.0264	0.0376	63.3333	64.6667	77.3973	68.3856	31.6143	26.5957	1.1092	26.5957
29.75	0.0416	0.0416	0.0256	0.0362667	65.3333	65.3333	78.0822	69.5066	30.4933	27.5735	1.07893	27.5735
30	0.04	0.0408	0.0248	0.0352	66.6667	66	78.7671	70.4035	29.5964	28.4091	1.056	28.4091
30.25	0.036	0.0408	0.024	0.0336	70	66	79.4521	71.7488	28.2511	29.7619	1.0164	29.7619
30.5	0.032	0.0408	0.024	0.0322667	73.3333	66	79.4521	72.8699	27.13	30.9917	0.984133	30.9917
30.75	0.0312	0.04	0.024	0.0317333	74	66.6667	79.4521	73.3183	26.6816	31.5126	0.9758	31.5126
31	0.0304	0.0392	0.0224	0.0306667	74.6667	67.3333	80.8219	74.2152	25.7848	32.6087	0.950667	32.6087
31.25	0.0304	0.0392	0.0216	0.0304	74.6667	67.3333	81.5068	74.4394	25.5605	32.8947	0.95	32.8947
31.5	0.0304	0.0392	0.0216	0.0304	74.6667	67.3333	81.5068	74.4394	25.5605	32.8947	0.9576	32.8947
31.75	0.0296	0.0384	0.02	0.0293333	75.3333	68	82.8767	75.3363	24.6637	34.0909	0.931333	34.0909
32	0.0288	0.0368	0.02	0.0285333	76	69.3333	82.8767	76.0089	23.991	35.0467	0.913067	35.0467
32.25	0.0288	0.0344	0.02	0.0277333	76	71.3333	82.8767	76.6815	23.3184	36.0577	0.8944	36.0577
32.5	0.0288	0.0336	0.0192	0.0272	76	72	83.5616	77.13	22.87	36.7647	0.884	36.7647
32.75	0.0288	0.0328	0.0184	0.0266667	76	72.6667	84.2466	77.5784	22.4215	37.5	0.873333	37.5
33	0.028	0.032	0.0168	0.0256	76.6667	73.3333	85.6164	78.4753	21.5247	39.0625	0.8448	39.0625
33.25	0.028	0.0304	0.0168	0.0250667	76.6667	74.6667	85.6164	78.9237	21.0762	39.8936	0.833467	39.8936
33.5	0.028	0.0304	0.0168	0.0250667	76.6667	74.6667	85.6164	78.9237	21.0762	39.8936	0.839733	39.8936
33.75	0.0272	0.0272	0.0152	0.0232	77.3333	77.3333	86.9863	80.4932	19.5067	43.1034	0.783	43.1034
34	0.0272	0.0232	0.0144	0.0216	77.3333	80.6667	87.6712	81.8385	18.1614	46.2963	0.7344	46.2963
34.25	0.0272	0.02	0.0144	0.0205333	77.3333	83.3333	87.6712	82.7354	17.2646	48.7013	0.703267	48.7013
34.5	0.0272	0.0192	0.0128	0.0197333	77.3333	84	89.0411	83.408	16.5919	50.6757	0.6808	50.6757
34.75	0.0264	0.0192	0.0128	0.0194667	78	84	89.0411	83.6322	16.3677	51.3699	0.676467	51.3699
35	0.0264	0.0184	0.0128	0.0192	78	84.6667	89.0411	83.8565	16.1435	52.0833	0.672	52.0833
35.25	0.0264	0.0184	0.0128	0.0192	78	84.6667	89.0411	83.8565	16.1435	52.0833	0.6768	52.0833
35.5	0.0264	0.0176	0.0128	0.0189333	78	85.3333	89.0411	84.0807	15.9193	52.8169	0.672133	52.8169
35.75	0.0256	0.0168	0.012	0.0181333	78.6667	86	89.726	84.7533	15.2466	55.1471	0.648267	55.1471
36	0.0248	0.0168	0.012	0.0178667	79.3333	86	89.726	84.9775	15.0224	55.9701	0.6432	55.9701
36.25	0.0248	0.0168	0.0112	0.0176	79.3333	86	90.411	85.2018	14.7982	56.8182	0.638	56.8182
36.5	0.0248	0.0168	0.0112	0.0176	79.3333	86	90.411	85.2018	14.7982	56.8182	0.6424	56.8182
36.75	0.024	0.0168	0.0112	0.0173333	80	86	90.411	85.426	14.574	57.6923	0.637	57.6923
37	0.024	0.016	0.0112	0.0170667	80	86.6667	90.411	85.6502	14.3498	58.5938	0.631467	58.5938
37.25	0.024	0.016	0.0104	0.0168	80	86.6667	91.0959	85.8744	14.1256	59.5238	0.6258	59.5238
37.5	0.024	0.016	0.0104	0.0168	80	86.6667	91.0959	85.8744	14.1256	59.5238	0.63	59.5238
37.75	0.0232	0.016	0.0096	0.0162667	80.6667	86.6667	91.7808	86.3228	13.6771	61.4754	0.614067	61.4754
38	0.0216	0.016	0.0096	0.0157333	82	86.6667	91.7808	86.7713	13.2287	63.5593	0.597867	63.5593
38.25	0.0216	0.016	0.0088	0.0154667	82	86.6667	92.4658	86.9955	13.0045	64.6552	0.5916	64.6552
38.5	0.0208	0.016	0.0088	0.0152	82.6667	86.6667	92.4658	87.2197	12.7803	65.7895	0.5852	65.7895
38.75	0.02	0.016	0.008	0.0146667	83.3333	86.6667	93.1507	87.6681	12.3318	68.1818	0.568333	68.1818
39	0.02	0.0152	0.008	0.0144	83.3333	87.3333	93.1507	87.8923	12.1076	69.4444	0.5616	69.4444
39.25	0.0192	0.0152	0.008	0.0141333	84	87.3333	93.1507	88.1166	11.8834	70.7547	0.554733	70.7547
39.5	0.0192	0.0152	0.008	0.0141333	84	87.3333	93.1507	88.1166	11.8834	70.7547	0.558267	70.7547
39.75	0.0184	0.0152	0.0072	0.0136	84.6667	87.3333	93.8356	88.565	11.435	73.5294	0.5406	73.5294
40	0.016	0.0144	0.0072	0.0125333	86.6667	88	93.8356	89.4619	10.5381	79.7872	0.501333	79.7872
40.25	0.016	0.0144	0.0072	0.0125333	86.6667	88	93.8356	89.4619	10.5381	79.7872	0.504467	79.7872
40.5	0.016	0.0144	0.0072	0.0125333	86.6667	88	93.8356	89.4619	10.5381	79.7872	0.5076	79.7872
40.75	0.016	0.0144	0.0064	0.0122667	86.6667	88	94.5205	89.6861	10.3139	81.5217	0.499867	81.5217
41	0.0152	0.0144	0.0064	0.012	87.3333	88	94.5205	89.9103	10.0897	83.3333	0.492	83.3333
41.25	0.0144	0.0144	0.0064	0.0117333	88	88	94.5205	90.1345	9.86547	85.2273	0.484	85.2273
41.5	0.0144	0.0136	0.0064	0.0114667	88	88.6667	94.5205	90.3587	9.64126	87.2093	0.475867	87.2093
41.75	0.0144	0.0136	0.0064	0.0114667	88	88.6667	94.5205	90.3587	9.64126	87.2093	0.478733	87.2093
42	0.0136	0.0136	0.0064	0.0112	88.6667	88.6667	94.5205	90.5829	9.41704	89.2857	0.4704	89.2857
42.25	0.0136	0.0128	0.0064	0.0109333	88.6667	89.3333	94.5205	90.8071	9.19283	91.4634	0.461933	91.4634
42.5	0.0136	0.0128	0.0064	0.0109333	88.6667	89.3333	94.5205	90.8071	9.19283	91.4634	0.464667	91.4634
42.75	0.0136	0.0128	0.0064	0.0109333	88.6667	89.3333	94.5205	90.8071	9.19283	91.4634	0.4674	91.4634
43	0.0136	0.0112	0.0064	0.0104	88.6667	90.6667	94.5205	91.2556	8.74439	96.1538	0.4472	96.1538
43.25	0.0128	0.0112	0.0064	0.0101333	89.3333	90.6667	94.5205	91.4798	8.52018	98.6842	0.438267	98.6842
43.5	0.0112	0.0104	0.0056	0.00906667	90.6667	91.3333	95.2055	92.3767	7.62332	110.294	0.3944	110.294
43.75	0.0112	0.0104	0.0056	0.00906667	90.6667	91.3333	95.2055	92.3767	7.62332	110.294	0.396667	110.294
44	0.0112	0.0104	0.0056	0.00906667	90.6667	91.3333	95.2055	92.3767	7.62332	110.294	0.398933	110.294
44.25	0.0104	0.0096	0.0056	0.00853333	91.3333	92	95.2055	92.8251	7.17489	117.188	0.3776	117.188
44.5	0.0104	0.0088	0.0056	0.00826667	91.3333	92.6667	95.2055	93.0493	6.95067	120.968	0.367867	120.968
44.75	0.0104	0.0088	0.0056	0.00826667	91.3333	92.6667	95.2055	93.0493	6.95067	120.968	0.369933	120.968
45	0.0104	0.008	0.0056	0.008	91.3333	93.3333	95.2055	93.2735	6.72646	125	0.36	125
45.25	0.0096	0.008	0.0056	0.00773333	92	93.3333	95.2055	93.4977	6.50224	129.31	0.349933	129.31
45.5	0.0096	0.008	0.0056	0.00773333	92	93.3333	95.2055	93.4977	6.50224	129.31	0.351867	129.31
45.75	0.0096	0.008	0.0056	0.00773333	92	93.3333	95.2055	93.4977	6.50224	129.31	0.3538	129.31
46	0.008	0.0072	0.0056	0.00693333	93.3333	94	95.2055	94.1704	5.8296	144.231	0.318933	144.231
46.25	0.008	0.0072	0.0056	0.00693333	93.3333	94	95.2055	94.1704	5.8296	144.231	0.320667	144.231
46.5	0.0072	0.0064	0.0056	0.0064	94	94.6667	95.2055	94.6188	5.38117	156.25	0.2976	156.25
46.75	0.0072	0.0064	0.0048	0.00613333	94	94.6667	95.8904	94.843	5.15695	163.043	0.286733	163.043
47	0.0064	0.0064	0.0048	0.00586667	94.6667	94.6667	95.8904	95.0673	4.93274	170.455	0.275733	170.455
47.25	0.0056	0.0064	0.0048	0.0056	95.3333	94.6667	95.8904	95.2915	4.70852	178.571	0.2646	178.571
47.5	0.004	0.0064	0.0048	0.00506667	96.6667	94.6667	95.8904	95.7399	4.26009	197.368	0.240667	197.368
47.75	0.0032	0.0064	0.0048	0.0048	97.3333	94.6667	95.8904	95.9641	4.03587	208.333	0.2292	208.333
48	0.0032	0.0064	0.004	0.00453333	97.3333	94.6667	96.5753	96.1883	3.81166	220.588	0.2176	220.588
48.25	0.0032	0.0064	0.004	0.00453333	97.3333	94.6667	96.5753	96.1883	3.81166	220.588	0.218733	220.588
48.5	0.0016	0.0064	0.004	0.004	98.6667	94.6667	96.5753	96.6368	3.36323	250	0.194	250
48.75		0.0064	0.004	0.0052	100	94.6667	96.5753	95.6278	4.3722	192.308	0.2535	192.308
49		0.0064	0.004	0.0052	100	94.6667	96.5753	95.6278	4.3722	192.308	0.2548	192.308
49.25		0.0064	0.004	0.0052	100	94.6667	96.5753	95.6278	4.3722	192.308	0.2561	192.308
49.5		0.0064	0.0032	0.0048	100	94.6667	97.2603	95.9641	4.03587	208.333	0.2376	208.333
49.75		0.0064	0.0032	0.0048	100	94.6667	97.2603	95.9641	4.03587	208.333	0.2388	208.333
50		0.0056	0.0032	0.0044	100	95.3333	97.2603	96.3004	3.69955	227.273	0.22	227.273
50.25		0.0056	0.0032	0.0044	100	95.3333	97.2603	96.3004	3.69955	227.273	0.2211	227.273
50.5		0.0056	0.0032	0.0044	100	95.3333	97.2603	96.3004	3.69955	227.273	0.2222	227.273
50.75		0.0056	0.0032	0.0044	100	95.3333	97.2603	96.3004	3.69955	227.273	0.2233	227.273
51		0.0056	0.0032	0.0044	100	95.3333	97.2603	96.3004	3.69955	227.273	0.2244	227.273
51.25		0.0056	0.0032	0.0044	100	95.3333	97.2603	96.3004	3.69955	227.273	0.2255	227.273
51.5		0.0056	0.0032	0.0044	100	95.3333	97.2603	96.3004	3.69955	227.273	0.2266	227.273
51.75		0.0056	0.0032	0.0044	100	95.3333	97.2603	96.3004	3.69955	227.273	0.2277	227.273
52		0.0056	0.0032	0.0044	100	95.3333	97.2603	96.3004	3.69955	227.273	0.2288	227.273
52.25		0.0056	0.0032	0.0044	100	95.3333	97.2603	96.3004	3.69955	227.273	0.2299	227.273
52.5		0.0056	0.0032	0.0044	100	95.3333	97.2603	96.3004	3.69955	227.273	0.231	227.273
52.75		0.0048	0.0024	0.0036	100	96	97.9452	96.9731	3.02691	277.778	0.1899	277.778
53		0.0048	0.0024	0.0036	100	96	97.9452	96.9731	3.02691	277.778	0.1908	277.778
53.25		0.0048	0.0024	0.0036	100	96	97.9452	96.9731	3.02691	277.778	0.1917	277.778
53.5		0.0048	0.0024	0.0036	100	96	97.9452	96.9731	3.02691	277.778	0.1926	277.778
53.75		0.0048	0.0016	0.0032	100	96	98.6301	97.3094	2.69058	312.5	0.172	312.5
54		0.004	0.0016	0.0028	100	96.6667	98.6301	97.6457	2.35426	357.143	0.1512	357.143
54.25		0.004	0.0008	0.0024	100	96.6667	99.3151	97.9821	2.01794	416.667	0.1302	416.667
54.5		0.004	0.0008	0.0024	100	96.6667	99.3151	97.9821	2.01794	416.667	0.1308	416.667
54.75		0.0032	0.0008	0.002	100	97.3333	99.3151	98.3184	1.68161	500	0.1095	500
55		0.0032	0.0008	0.002	100	97.3333	99.3151	98.3184	1.68161	500	0.11	500
55.25		0.0032	0.0008	0.002	100	97.3333	99.3151	98.3184	1.68161	500	0.1105	500
55.5		0.0032	0.0008	0.002	100	97.3333	99.3151	98.3184	1.68161	500	0.111	500
55.75		0.0024	0.0008	0.0016	100	98	99.3151	98.6547	1.34529	625	0.0892	625
56		0.0024	0.0008	0.0016	100	98	99.3151	98.6547	1.34529	625	0.0896	625
		0.0016	0.0008	0.0012	100	98.6667	99.3151	98.991	1.00897	833.333	0	#DIV/0!

## Sheet: HCFW
Beaker (g)	4.9
Petri-lid	7.3
Petri-base	7.6
Diameter	0.0032
Date	Time	Laterals					MASS (g)					MASS (Kg)				Total Mass (Kg)	FLOW RATE (Kg/min)				Total Mass Flow Rate (Kg/min)	Q (l/h)				Total Q (m3/min)	Total Q (l/min)	Total Q (l/min/m)	Total Q (ml/min/m)		Mass Flow Ave	Qave (m3/min)	Qave (l/min)	Qave (l/min/m)	Qave (ml/min/m)	Permeate flux (J)	ln J
		L1	L2	L3	L4		L1	L2	L3	L4		L1	L2	L3	L4		L1	L2	L3	L4		L1	L2	L3	L4
28 Sept WL = 0,75m	15	17.5	20.8	25.8	15.8		12.6	15.9	20.9	10.9		0.0126	0.0159	0.0209	0.0109	0.0603	0.00084	0.00106	0.00139333	0.000726667	0.00402	0.1008	0.1272	0.1672	0.0872	4.02e-06	0.00402	0.00804	8.04		0.001005	1.005e-06	0.001005	0.00201	2.01	6.4263e-07	-14.2577			Day 1
	30	19.5	24	27.8	17.8		14.6	19.1	22.9	12.9		0.0146	0.0191	0.0229	0.0129	0.0695	0.000973333	0.00127333	0.00152667	0.00086	0.00463333	0.1168	0.1528	0.1832	0.1032	4.63333e-06	0.00463333	0.00926667	9.26667		0.00115833	1.15833e-06	0.00115833	0.00231667	2.31667	7.40677e-07	-14.1157
	45	19.5	24.1	27.7	17.1		14.6	19.2	22.8	12.2		0.0146	0.0192	0.0228	0.0122	0.0688	0.000973333	0.00128	0.00152	0.000813333	0.00458667	0.1168	0.1536	0.1824	0.0976	4.58667e-06	0.00458667	0.00917333	9.17333		0.00114667	1.14667e-06	0.00114667	0.00229333	2.29333	7.33217e-07	-14.1258
	60	23.9	25.9	21.4	19.8		19	21	16.5	14.9		0.019	0.021	0.0165	0.0149	0.0714	0.00126667	0.0014	0.0011	0.000993333	0.00476	0.152	0.168	0.132	0.1192	4.76e-06	0.00476	0.00952	9.52		0.00119	1.19e-06	0.00119	0.00238	2.38	7.60926e-07	-14.0887
	75	37.5	26.7	28.7	14.4		32.6	21.8	23.8	9.5		0.0326	0.0218	0.0238	0.0095	0.0877	0.00217333	0.00145333	0.00158667	0.000633333	0.00584667	0.2608	0.1744	0.1904	0.076	5.84667e-06	0.00584667	0.0116933	11.6933		0.00146167	1.46167e-06	0.00146167	0.00292333	2.92333	9.34638e-07	-13.8831
	90	35.2	25.9	12.4	15.2		30.3	21	7.5	10.3		0.0303	0.021	0.0075	0.0103	0.0691	0.00202	0.0014	0.0005	0.000686667	0.00460667	0.2424	0.168	0.06	0.0824	4.60667e-06	0.00460667	0.00921333	9.21333		0.00115167	1.15167e-06	0.00115167	0.00230333	2.30333	7.36414e-07	-14.1215
	105	35.2	27.1	13.2	15.9		30.3	22.2	8.3	11		0.0303	0.0222	0.0083	0.011	0.0718	0.00202	0.00148	0.000553333	0.000733333	0.00478667	0.2424	0.1776	0.0664	0.088	4.78667e-06	0.00478667	0.00957333	9.57333		0.00119667	1.19667e-06	0.00119667	0.00239333	2.39333	7.65188e-07	-14.0831
	120	35.5	26.8	22	16.6		30.6	21.9	17.1	11.7		0.0306	0.0219	0.0171	0.0117	0.0813	0.00204	0.00146	0.00114	0.00078	0.00542	0.2448	0.1752	0.1368	0.0936	5.42e-06	0.00542	0.01084	10.84		0.001355	1.355e-06	0.001355	0.00271	2.71	8.66432e-07	-13.9589
	135	34.6	26	20.4	22.4		29.7	21.1	15.5	17.5		0.0297	0.0211	0.0155	0.0175	0.0838	0.00198	0.00140667	0.00103333	0.00116667	0.00558667	0.2376	0.1688	0.124	0.14	5.58667e-06	0.00558667	0.0111733	11.1733		0.00139667	1.39667e-06	0.00139667	0.00279333	2.79333	8.93075e-07	-13.9286
	150	18.6	24.9	23.4	22.9		13.7	20	18.5	18		0.0137	0.02	0.0185	0.018	0.0702	0.000913333	0.00133333	0.00123333	0.0012	0.00468	0.1096	0.16	0.148	0.144	4.68e-06	0.00468	0.00936	9.36		0.00117	1.17e-06	0.00117	0.00234	2.34	7.48137e-07	-14.1057
	165	35.6	27.7	24.4	25.2		30.7	22.8	19.5	20.3		0.0307	0.0228	0.0195	0.0203	0.0933	0.00204667	0.00152	0.0013	0.00135333	0.00622	0.2456	0.1824	0.156	0.1624	6.22e-06	0.00622	0.01244	12.44		0.001555	1.555e-06	0.001555	0.00311	3.11	9.94319e-07	-13.8212
	180	34.1	27.9	30.4	25.7		29.2	23	25.5	20.8		0.0292	0.023	0.0255	0.0208	0.0985	0.00194667	0.00153333	0.0017	0.00138667	0.00656667	0.2336	0.184	0.204	0.1664	6.56667e-06	0.00656667	0.0131333	13.1333		0.00164167	1.64167e-06	0.00164167	0.00328333	3.28333	1.04974e-06	-13.767
29Sept WL= 0,7m	195	17.7	16.9	13.2	9		12.8	12	8.3	4.1		0.0128	0.012	0.0083	0.0041	0.0372	0.000853333	0.0008	0.000553333	0.000273333	0.00248	0.1024	0.096	0.0664	0.0328	2.48e-06	0.00248	0.00496	4.96		0.00062	6.2e-07	0.00062	0.00124	1.24	3.96449e-07	-14.7407			Day 2
	210	30.8	19.3	17	9.1		25.9	14.4	12.1	4.2		0.0259	0.0144	0.0121	0.0042	0.0566	0.00172667	0.00096	0.000806667	0.00028	0.00377333	0.2072	0.1152	0.0968	0.0336	3.77333e-06	0.00377333	0.00754667	7.54667		0.000943333	9.43333e-07	0.000943333	0.00188667	1.88667	6.03199e-07	-14.321
	225	17.2	19.1	12.4	10.1		12.3	14.2	7.5	5.2		0.0123	0.0142	0.0075	0.0052	0.0392	0.00082	0.000946667	0.0005	0.000346667	0.00261333	0.0984	0.1136	0.06	0.0416	2.61333e-06	0.00261333	0.00522667	5.22667		0.000653333	6.53333e-07	0.000653333	0.00130667	1.30667	4.17763e-07	-14.6884
	240	14.3	16.6	10.1	8.9		9.4	11.7	5.2	4		0.0094	0.0117	0.0052	0.004	0.0303	0.000626667	0.00078	0.000346667	0.000266667	0.00202	0.0752	0.0936	0.0416	0.032	2.02e-06	0.00202	0.00404	4.04		0.000505	5.05e-07	0.000505	0.00101	1.01	3.22914e-07	-14.9459
	255	14.7	16.2	15.8	8.3		9.8	11.3	10.9	3.4		0.0098	0.0113	0.0109	0.0034	0.0354	0.000653333	0.000753333	0.000726667	0.000226667	0.00236	0.0784	0.0904	0.0872	0.0272	2.36e-06	0.00236	0.00472	4.72		0.00059	5.9e-07	0.00059	0.00118	1.18	3.77266e-07	-14.7903
	270	16.3	18.1	16.7	9.7		11.4	13.2	11.8	4.8		0.0114	0.0132	0.0118	0.0048	0.0412	0.00076	0.00088	0.000786667	0.00032	0.00274667	0.0912	0.1056	0.0944	0.0384	2.74667e-06	0.00274667	0.00549333	5.49333		0.000686667	6.86667e-07	0.000686667	0.00137333	1.37333	4.39077e-07	-14.6386
	285	13.5	14.9	15.4	8.2		8.6	10	10.5	3.3		0.0086	0.01	0.0105	0.0033	0.0324	0.000573333	0.000666667	0.0007	0.00022	0.00216	0.0688	0.08	0.084	0.0264	2.16e-06	0.00216	0.00432	4.32		0.00054	5.4e-07	0.00054	0.00108	1.08	3.45294e-07	-14.8789
	300	11.5	15.3	15	8.8		6.6	10.4	10.1	3.9		0.0066	0.0104	0.0101	0.0039	0.031	0.00044	0.000693333	0.000673333	0.00026	0.00206667	0.0528	0.0832	0.0808	0.0312	2.06667e-06	0.00206667	0.00413333	4.13333		0.000516667	5.16667e-07	0.000516667	0.00103333	1.03333	3.30374e-07	-14.923
	315	14.9	15.2	14.3	8.2		10	10.3	9.4	3.3		0.01	0.0103	0.0094	0.0033	0.033	0.000666667	0.000686667	0.000626667	0.00022	0.0022	0.08	0.0824	0.0752	0.0264	2.2e-06	0.0022	0.0044	4.4		0.00055	5.5e-07	0.00055	0.0011	1.1	3.51688e-07	-14.8605
30 Sept WL= 0,69m	330	10.9	14.5	12.5	18.1		6	9.6	7.6	13.2		0.006	0.0096	0.0076	0.0132	0.0364	0.0004	0.00064	0.000506667	0.00088	0.00242667	0.048	0.0768	0.0608	0.1056	2.42667e-06	0.00242667	0.00485333	4.85333		0.000606667	6.06667e-07	0.000606667	0.00121333	1.21333	3.87923e-07	-14.7625			Day 3
	345	10.2	14.8	13.7	18.1		5.3	9.9	8.8	13.2		0.0053	0.0099	0.0088	0.0132	0.0372	0.000353333	0.00066	0.000586667	0.00088	0.00248	0.0424	0.0792	0.0704	0.1056	2.48e-06	0.00248	0.00496	4.96		0.00062	6.2e-07	0.00062	0.00124	1.24	3.96449e-07	-14.7407
	360	10.9	14.6	13	15.1		6	9.7	8.1	10.2		0.006	0.0097	0.0081	0.0102	0.034	0.0004	0.000646667	0.00054	0.00068	0.00226667	0.048	0.0776	0.0648	0.0816	2.26667e-06	0.00226667	0.00453333	4.53333		0.000566667	5.66667e-07	0.000566667	0.00113333	1.13333	3.62345e-07	-14.8307
	375	13	15.1	14.9	10.6		8.1	10.2	10	5.7		0.0081	0.0102	0.01	0.0057	0.034	0.00054	0.00068	0.000666667	0.00038	0.00226667	0.0648	0.0816	0.08	0.0456	2.26667e-06	0.00226667	0.00453333	4.53333		0.000566667	5.66667e-07	0.000566667	0.00113333	1.13333	3.62345e-07	-14.8307
	390	12.1	15.5	18.8	10.9		7.2	10.6	13.9	6		0.0072	0.0106	0.0139	0.006	0.0377	0.00048	0.000706667	0.000926667	0.0004	0.00251333	0.0576	0.0848	0.1112	0.048	2.51333e-06	0.00251333	0.00502667	5.02667		0.000628333	6.28333e-07	0.000628333	0.00125667	1.25667	4.01777e-07	-14.7274
	405	11.9	16.3	18.8	11.4		7	11.4	13.9	6.5		0.007	0.0114	0.0139	0.0065	0.0388	0.000466667	0.00076	0.000926667	0.000433333	0.00258667	0.056	0.0912	0.1112	0.052	2.58667e-06	0.00258667	0.00517333	5.17333		0.000646667	6.46667e-07	0.000646667	0.00129333	1.29333	4.135e-07	-14.6986
	420	12.3	16.7	19.7	15.2		7.4	11.8	14.8	10.3		0.0074	0.0118	0.0148	0.0103	0.0443	0.000493333	0.000786667	0.000986667	0.000686667	0.00295333	0.0592	0.0944	0.1184	0.0824	2.95333e-06	0.00295333	0.00590667	5.90667		0.000738333	7.38333e-07	0.000738333	0.00147667	1.47667	4.72115e-07	-14.566
	435	15.6	17	19.5	15.7		10.7	12.1	14.6	10.8		0.0107	0.0121	0.0146	0.0108	0.0482	0.000713333	0.000806667	0.000973333	0.00072	0.00321333	0.0856	0.0968	0.1168	0.0864	3.21333e-06	0.00321333	0.00642667	6.42667		0.000803333	8.03333e-07	0.000803333	0.00160667	1.60667	5.13678e-07	-14.4817
	450	13.1	17	19.2	12.2		8.2	12.1	14.3	7.3		0.0082	0.0121	0.0143	0.0073	0.0419	0.000546667	0.000806667	0.000953333	0.000486667	0.00279333	0.0656	0.0968	0.1144	0.0584	2.79333e-06	0.00279333	0.00558667	5.58667		0.000698333	6.98333e-07	0.000698333	0.00139667	1.39667	4.46538e-07	-14.6217
	465	12.3	17.1	19.5	12.3		7.4	12.2	14.6	7.4		0.0074	0.0122	0.0146	0.0074	0.0416	0.000493333	0.000813333	0.000973333	0.000493333	0.00277333	0.0592	0.0976	0.1168	0.0592	2.77333e-06	0.00277333	0.00554667	5.54667		0.000693333	6.93333e-07	0.000693333	0.00138667	1.38667	4.4334e-07	-14.6289
	480	12.5	17.3	19.4	12.4		7.6	12.4	14.5	7.5		0.0076	0.0124	0.0145	0.0075	0.042	0.000506667	0.000826667	0.000966667	0.0005	0.0028	0.0608	0.0992	0.116	0.06	2.8e-06	0.0028	0.0056	5.6		0.0007	7e-07	0.0007	0.0014	1.4	4.47603e-07	-14.6194
	495	12.5	17.2	19.2	12.4		7.6	12.3	14.3	7.5		0.0076	0.0123	0.0143	0.0075	0.0417	0.000506667	0.00082	0.000953333	0.0005	0.00278	0.0608	0.0984	0.1144	0.06	2.78e-06	0.00278	0.00556	5.56		0.000695	6.95e-07	0.000695	0.00139	1.39	4.44406e-07	-14.6265
	510	12.8	17.9	19.4	12.2		7.9	13	14.5	7.3		0.0079	0.013	0.0145	0.0073	0.0427	0.000526667	0.000866667	0.000966667	0.000486667	0.00284667	0.0632	0.104	0.116	0.0584	2.84667e-06	0.00284667	0.00569333	5.69333		0.000711667	7.11667e-07	0.000711667	0.00142333	1.42333	4.55063e-07	-14.6028
01 Oct Wl = 0,69m	525	7.3	18.2	14.3	11.5		2.4	13.3	9.4	6.6		0.0024	0.0133	0.0094	0.0066	0.0317	0.00016	0.000886667	0.000626667	0.00044	0.00211333	0.0192	0.1064	0.0752	0.0528	2.11333e-06	0.00211333	0.00422667	4.22667		0.000528333	5.28333e-07	0.000528333	0.00105667	1.05667	3.37834e-07	-14.9007			Day 4
	540	11.3	18	18.9	11.7		6.4	13.1	14	6.8		0.0064	0.0131	0.014	0.0068	0.0403	0.000426667	0.000873333	0.000933333	0.000453333	0.00268667	0.0512	0.1048	0.112	0.0544	2.68667e-06	0.00268667	0.00537333	5.37333		0.000671667	6.71667e-07	0.000671667	0.00134333	1.34333	4.29486e-07	-14.6607
	555	10.8	18.2	14.5	11.7		5.9	13.3	9.6	6.8		0.0059	0.0133	0.0096	0.0068	0.0356	0.000393333	0.000886667	0.00064	0.000453333	0.00237333	0.0472	0.1064	0.0768	0.0544	2.37333e-06	0.00237333	0.00474667	4.74667		0.000593333	5.93333e-07	0.000593333	0.00118667	1.18667	3.79397e-07	-14.7847
	570	11.3	17.8	19.9	11.2		6.4	12.9	15	6.3		0.0064	0.0129	0.015	0.0063	0.0406	0.000426667	0.00086	0.001	0.00042	0.00270667	0.0512	0.1032	0.12	0.0504	2.70667e-06	0.00270667	0.00541333	5.41333		0.000676667	6.76667e-07	0.000676667	0.00135333	1.35333	4.32683e-07	-14.6533
	585	11.3	11.1	18.8	11.1		6.4	6.2	13.9	6.2		0.0064	0.0062	0.0139	0.0062	0.0327	0.000426667	0.000413333	0.000926667	0.000413333	0.00218	0.0512	0.0496	0.1112	0.0496	2.18e-06	0.00218	0.00436	4.36		0.000545	5.45e-07	0.000545	0.00109	1.09	3.48491e-07	-14.8697
	600	11	17.4	18.6	10.1		6.1	12.5	13.7	5.2		0.0061	0.0125	0.0137	0.0052	0.0375	0.000406667	0.000833333	0.000913333	0.000346667	0.0025	0.0488	0.1	0.1096	0.0416	2.5e-06	0.0025	0.005	5		0.000625	6.25e-07	0.000625	0.00125	1.25	3.99646e-07	-14.7327
	615	10.9	17.5	17.6	11.5		6	12.6	12.7	6.6		0.006	0.0126	0.0127	0.0066	0.0379	0.0004	0.00084	0.000846667	0.00044	0.00252667	0.048	0.1008	0.1016	0.0528	2.52667e-06	0.00252667	0.00505333	5.05333		0.000631667	6.31667e-07	0.000631667	0.00126333	1.26333	4.03909e-07	-14.7221
	630	10.8	17.2	19	11.4		5.9	12.3	14.1	6.5		0.0059	0.0123	0.0141	0.0065	0.0388	0.000393333	0.00082	0.00094	0.000433333	0.00258667	0.0472	0.0984	0.1128	0.052	2.58667e-06	0.00258667	0.00517333	5.17333		0.000646667	6.46667e-07	0.000646667	0.00129333	1.29333	4.135e-07	-14.6986
	645	10.9	17.4	19.5	12.2		6	12.5	14.6	7.3		0.006	0.0125	0.0146	0.0073	0.0404	0.0004	0.000833333	0.000973333	0.000486667	0.00269333	0.048	0.1	0.1168	0.0584	2.69333e-06	0.00269333	0.00538667	5.38667		0.000673333	6.73333e-07	0.000673333	0.00134667	1.34667	4.30552e-07	-14.6582
	660	11	17.5	19.2	12.2		6.1	12.6	14.3	7.3		0.0061	0.0126	0.0143	0.0073	0.0403	0.000406667	0.00084	0.000953333	0.000486667	0.00268667	0.0488	0.1008	0.1144	0.0584	2.68667e-06	0.00268667	0.00537333	5.37333		0.000671667	6.71667e-07	0.000671667	0.00134333	1.34333	4.29486e-07	-14.6607
	675	11.1	17.1	18.4	12.1		6.2	12.2	13.5	7.2		0.0062	0.0122	0.0135	0.0072	0.0391	0.000413333	0.000813333	0.0009	0.00048	0.00260667	0.0496	0.0976	0.108	0.0576	2.60667e-06	0.00260667	0.00521333	5.21333		0.000651667	6.51667e-07	0.000651667	0.00130333	1.30333	4.16697e-07	-14.6909
	690	10.9	17.2	18.7	12.4		6	12.3	13.8	7.5		0.006	0.0123	0.0138	0.0075	0.0396	0.0004	0.00082	0.00092	0.0005	0.00264	0.048	0.0984	0.1104	0.06	2.64e-06	0.00264	0.00528	5.28		0.00066	6.6e-07	0.00066	0.00132	1.32	4.22026e-07	-14.6782
	705	11.3	17.1	17.7	12.1		6.4	12.2	12.8	7.2		0.0064	0.0122	0.0128	0.0072	0.0386	0.000426667	0.000813333	0.000853333	0.00048	0.00257333	0.0512	0.0976	0.1024	0.0576	2.57333e-06	0.00257333	0.00514667	5.14667		0.000643333	6.43333e-07	0.000643333	0.00128667	1.28667	4.11369e-07	-14.7038
	720	11	17.4	19.2	12.8		6.1	12.5	14.3	7.9		0.0061	0.0125	0.0143	0.0079	0.0408	0.000406667	0.000833333	0.000953333	0.000526667	0.00272	0.0488	0.1	0.1144	0.0632	2.72e-06	0.00272	0.00544	5.44		0.00068	6.8e-07	0.00068	0.00136	1.36	4.34815e-07	-14.6483
	735	10	11.1	19	12.4		5.1	6.2	14.1	7.5		0.0051	0.0062	0.0141	0.0075	0.0329	0.00034	0.000413333	0.00094	0.0005	0.00219333	0.0408	0.0496	0.1128	0.06	2.19333e-06	0.00219333	0.00438667	4.38667		0.000548333	5.48333e-07	0.000548333	0.00109667	1.09667	3.50623e-07	-14.8636
	750	11.1	10.1	18.6	12.6		6.2	5.2	13.7	7.7		0.0062	0.0052	0.0137	0.0077	0.0328	0.000413333	0.000346667	0.000913333	0.000513333	0.00218667	0.0496	0.0416	0.1096	0.0616	2.18667e-06	0.00218667	0.00437333	4.37333		0.000546667	5.46667e-07	0.000546667	0.00109333	1.09333	3.49557e-07	-14.8666
	765	11.1	10.4	18.5	12.7		6.2	5.5	13.6	7.8		0.0062	0.0055	0.0136	0.0078	0.0331	0.000413333	0.000366667	0.000906667	0.00052	0.00220667	0.0496	0.044	0.1088	0.0624	2.20667e-06	0.00220667	0.00441333	4.41333		0.000551667	5.51667e-07	0.000551667	0.00110333	1.10333	3.52754e-07	-14.8575
	780	11.5	10.3	18.7	12.5		6.6	5.4	13.8	7.6		0.0066	0.0054	0.0138	0.0076	0.0334	0.00044	0.00036	0.00092	0.000506667	0.00222667	0.0528	0.0432	0.1104	0.0608	2.22667e-06	0.00222667	0.00445333	4.45333		0.000556667	5.56667e-07	0.000556667	0.00111333	1.11333	3.55951e-07	-14.8485
02 Oct WL= 0,65m	795	12	14	17.8	9.6		7.1	9.1	12.9	4.7		0.0071	0.0091	0.0129	0.0047	0.0338	0.000473333	0.000606667	0.00086	0.000313333	0.00225333	0.0568	0.0728	0.1032	0.0376	2.25333e-06	0.00225333	0.00450667	4.50667		0.000563333	5.63333e-07	0.000563333	0.00112667	1.12667	3.60214e-07	-14.8366			Day 5
	810	11.2	14.3	17.2	9.5		6.3	9.4	12.3	4.6		0.0063	0.0094	0.0123	0.0046	0.0326	0.00042	0.000626667	0.00082	0.000306667	0.00217333	0.0504	0.0752	0.0984	0.0368	2.17333e-06	0.00217333	0.00434667	4.34667		0.000543333	5.43333e-07	0.000543333	0.00108667	1.08667	3.47425e-07	-14.8727
	825	11.4	13.7	16.4	9.2		6.5	8.8	11.5	4.3		0.0065	0.0088	0.0115	0.0043	0.0311	0.000433333	0.000586667	0.000766667	0.000286667	0.00207333	0.052	0.0704	0.092	0.0344	2.07333e-06	0.00207333	0.00414667	4.14667		0.000518333	5.18333e-07	0.000518333	0.00103667	1.03667	3.3144e-07	-14.9198
	840	10.5	12.1	12.7	8.5		5.6	7.2	7.8	3.6		0.0056	0.0072	0.0078	0.0036	0.0242	0.000373333	0.00048	0.00052	0.00024	0.00161333	0.0448	0.0576	0.0624	0.0288	1.61333e-06	0.00161333	0.00322667	3.22667		0.000403333	4.03333e-07	0.000403333	0.000806667	0.806667	2.57905e-07	-15.1707
	855	11.1	12.6	16.7	9.6		6.2	7.7	11.8	4.7		0.0062	0.0077	0.0118	0.0047	0.0304	0.000413333	0.000513333	0.000786667	0.000313333	0.00202667	0.0496	0.0616	0.0944	0.0376	2.02667e-06	0.00202667	0.00405333	4.05333		0.000506667	5.06667e-07	0.000506667	0.00101333	1.01333	3.23979e-07	-14.9426
	870	15.7	14.5	17.6	10.7		10.8	9.6	12.7	5.8		0.0108	0.0096	0.0127	0.0058	0.0389	0.00072	0.00064	0.000846667	0.000386667	0.00259333	0.0864	0.0768	0.1016	0.0464	2.59333e-06	0.00259333	0.00518667	5.18667		0.000648333	6.48333e-07	0.000648333	0.00129667	1.29667	4.14566e-07	-14.696
	885	15.2	15.5	16.7	11		10.3	10.6	11.8	6.1		0.0103	0.0106	0.0118	0.0061	0.0388	0.000686667	0.000706667	0.000786667	0.000406667	0.00258667	0.0824	0.0848	0.0944	0.0488	2.58667e-06	0.00258667	0.00517333	5.17333		0.000646667	6.46667e-07	0.000646667	0.00129333	1.29333	4.135e-07	-14.6986
	900	15.3	15.4	16.5	10.8		10.4	10.5	11.6	5.9		0.0104	0.0105	0.0116	0.0059	0.0384	0.000693333	0.0007	0.000773333	0.000393333	0.00256	0.0832	0.084	0.0928	0.0472	2.56e-06	0.00256	0.00512	5.12		0.00064	6.4e-07	0.00064	0.00128	1.28	4.09237e-07	-14.709
	915	15	14.1	16.3	10.5		10.1	9.2	11.4	5.6		0.0101	0.0092	0.0114	0.0056	0.0363	0.000673333	0.000613333	0.00076	0.000373333	0.00242	0.0808	0.0736	0.0912	0.0448	2.42e-06	0.00242	0.00484	4.84		0.000605	6.05e-07	0.000605	0.00121	1.21	3.86857e-07	-14.7652
	930	14.5	14.9	17.1	10.7		9.6	10	12.2	5.8		0.0096	0.01	0.0122	0.0058	0.0376	0.00064	0.000666667	0.000813333	0.000386667	0.00250667	0.0768	0.08	0.0976	0.0464	2.50667e-06	0.00250667	0.00501333	5.01333		0.000626667	6.26667e-07	0.000626667	0.00125333	1.25333	4.00711e-07	-14.73
	945	15.4	14.4	16.8	10.6		10.5	9.5	11.9	5.7		0.0105	0.0095	0.0119	0.0057	0.0376	0.0007	0.000633333	0.000793333	0.00038	0.00250667	0.084	0.076	0.0952	0.0456	2.50667e-06	0.00250667	0.00501333	5.01333		0.000626667	6.26667e-07	0.000626667	0.00125333	1.25333	4.00711e-07	-14.73
	960	15	14.4	16.7	10.5		10.1	9.5	11.8	5.6		0.0101	0.0095	0.0118	0.0056	0.037	0.000673333	0.000633333	0.000786667	0.000373333	0.00246667	0.0808	0.076	0.0944	0.0448	2.46667e-06	0.00246667	0.00493333	4.93333		0.000616667	6.16667e-07	0.000616667	0.00123333	1.23333	3.94317e-07	-14.7461
	975	15.3	15.9	16.2	10.4		10.4	11	11.3	5.5		0.0104	0.011	0.0113	0.0055	0.0382	0.000693333	0.000733333	0.000753333	0.000366667	0.00254667	0.0832	0.088	0.0904	0.044	2.54667e-06	0.00254667	0.00509333	5.09333		0.000636667	6.36667e-07	0.000636667	0.00127333	1.27333	4.07106e-07	-14.7142
	990	15.4	14.7	16.9	10.7		10.5	9.8	12	5.8		0.0105	0.0098	0.012	0.0058	0.0381	0.0007	0.000653333	0.0008	0.000386667	0.00254	0.084	0.0784	0.096	0.0464	2.54e-06	0.00254	0.00508	5.08		0.000635	6.35e-07	0.000635	0.00127	1.27	4.0604e-07	-14.7168
	1005	16.3	15.7	17.9	11.3		11.4	10.8	13	6.4		0.0114	0.0108	0.013	0.0064	0.0416	0.00076	0.00072	0.000866667	0.000426667	0.00277333	0.0912	0.0864	0.104	0.0512	2.77333e-06	0.00277333	0.00554667	5.54667		0.000693333	6.93333e-07	0.000693333	0.00138667	1.38667	4.4334e-07	-14.6289
	1020	12.9	13	12.2	10.8		8	8.1	7.3	5.9		0.008	0.0081	0.0073	0.0059	0.0293	0.000533333	0.00054	0.000486667	0.000393333	0.00195333	0.064	0.0648	0.0584	0.0472	1.95333e-06	0.00195333	0.00390667	3.90667		0.000488333	4.88333e-07	0.000488333	0.000976667	0.976667	3.12257e-07	-14.9794
03 10 2019 WL = 0,65m	1035	5.7	10.5	21.3	10.9		0.8	5.6	16.4	6		0.0008	0.0056	0.0164	0.006	0.0288	5.33333e-05	0.000373333	0.00109333	0.0004	0.00192	0.0064	0.0448	0.1312	0.048	1.92e-06	0.00192	0.00384	3.84		0.00048	4.8e-07	0.00048	0.00096	0.96	3.06928e-07	-14.9967			Day 6
	1050	15.1	16.4	19.7	10.3		10.2	11.5	14.8	5.4		0.0102	0.0115	0.0148	0.0054	0.0419	0.00068	0.000766667	0.000986667	0.00036	0.00279333	0.0816	0.092	0.1184	0.0432	2.79333e-06	0.00279333	0.00558667	5.58667		0.000698333	6.98333e-07	0.000698333	0.00139667	1.39667	4.46538e-07	-14.6217
	1065	16.2	15.9	18.9	11.9		11.3	11	14	7		0.0113	0.011	0.014	0.007	0.0433	0.000753333	0.000733333	0.000933333	0.000466667	0.00288667	0.0904	0.088	0.112	0.056	2.88667e-06	0.00288667	0.00577333	5.77333		0.000721667	7.21667e-07	0.000721667	0.00144333	1.44333	4.61458e-07	-14.5889
	1080	12.6	15.7	19.3	12		7.7	10.8	14.4	7.1		0.0077	0.0108	0.0144	0.0071	0.04	0.000513333	0.00072	0.00096	0.000473333	0.00266667	0.0616	0.0864	0.1152	0.0568	2.66667e-06	0.00266667	0.00533333	5.33333		0.000666667	6.66667e-07	0.000666667	0.00133333	1.33333	4.26289e-07	-14.6681
	1095	15.9	15.5	19	12.1		11	10.6	14.1	7.2		0.011	0.0106	0.0141	0.0072	0.0429	0.000733333	0.000706667	0.00094	0.00048	0.00286	0.088	0.0848	0.1128	0.0576	2.86e-06	0.00286	0.00572	5.72		0.000715	7.15e-07	0.000715	0.00143	1.43	4.57195e-07	-14.5982
	1110	15.8	15.9	19.2	12		10.9	11	14.3	7.1		0.0109	0.011	0.0143	0.0071	0.0433	0.000726667	0.000733333	0.000953333	0.000473333	0.00288667	0.0872	0.088	0.1144	0.0568	2.88667e-06	0.00288667	0.00577333	5.77333		0.000721667	7.21667e-07	0.000721667	0.00144333	1.44333	4.61458e-07	-14.5889
	1125	15	15	17.8	11.1		10.1	10.1	12.9	6.2		0.0101	0.0101	0.0129	0.0062	0.0393	0.000673333	0.000673333	0.00086	0.000413333	0.00262	0.0808	0.0808	0.1032	0.0496	2.62e-06	0.00262	0.00524	5.24		0.000655	6.55e-07	0.000655	0.00131	1.31	4.18829e-07	-14.6858
	1140	15.1	15.3	18.6	11.8		10.2	10.4	13.7	6.9		0.0102	0.0104	0.0137	0.0069	0.0412	0.00068	0.000693333	0.000913333	0.00046	0.00274667	0.0816	0.0832	0.1096	0.0552	2.74667e-06	0.00274667	0.00549333	5.49333		0.000686667	6.86667e-07	0.000686667	0.00137333	1.37333	4.39077e-07	-14.6386
	1155	15.4	15.6	18.5	11.7		10.5	10.7	13.6	6.8		0.0105	0.0107	0.0136	0.0068	0.0416	0.0007	0.000713333	0.000906667	0.000453333	0.00277333	0.084	0.0856	0.1088	0.0544	2.77333e-06	0.00277333	0.00554667	5.54667		0.000693333	6.93333e-07	0.000693333	0.00138667	1.38667	4.4334e-07	-14.6289
	1170	14.6	14.7	17.4	11		9.7	9.8	12.5	6.1		0.0097	0.0098	0.0125	0.0061	0.0381	0.000646667	0.000653333	0.000833333	0.000406667	0.00254	0.0776	0.0784	0.1	0.0488	2.54e-06	0.00254	0.00508	5.08		0.000635	6.35e-07	0.000635	0.00127	1.27	4.0604e-07	-14.7168
	1185	15.7	15.3	16.4	11.6		10.8	10.4	11.5	6.7		0.0108	0.0104	0.0115	0.0067	0.0394	0.00072	0.000693333	0.000766667	0.000446667	0.00262667	0.0864	0.0832	0.092	0.0536	2.62667e-06	0.00262667	0.00525333	5.25333		0.000656667	6.56667e-07	0.000656667	0.00131333	1.31333	4.19894e-07	-14.6833
	1200	14	15.1	17.3	11		9.1	10.2	12.4	6.1		0.0091	0.0102	0.0124	0.0061	0.0378	0.000606667	0.00068	0.000826667	0.000406667	0.00252	0.0728	0.0816	0.0992	0.0488	2.52e-06	0.00252	0.00504	5.04		0.00063	6.3e-07	0.00063	0.00126	1.26	4.02843e-07	-14.7247
	1215	15.7	15.7	16.8	11.3		10.8	10.8	11.9	6.4		0.0108	0.0108	0.0119	0.0064	0.0399	0.00072	0.00072	0.000793333	0.000426667	0.00266	0.0864	0.0864	0.0952	0.0512	2.66e-06	0.00266	0.00532	5.32		0.000665	6.65e-07	0.000665	0.00133	1.33	4.25223e-07	-14.6707
	1230	14.6	14.4	17.1	10.6		9.7	9.5	12.2	5.7		0.0097	0.0095	0.0122	0.0057	0.0371	0.000646667	0.000633333	0.000813333	0.00038	0.00247333	0.0776	0.076	0.0976	0.0456	2.47333e-06	0.00247333	0.00494667	4.94667		0.000618333	6.18333e-07	0.000618333	0.00123667	1.23667	3.95383e-07	-14.7434
	1245	14.5	15.3	17.1	11.3		9.6	10.4	12.2	6.4		0.0096	0.0104	0.0122	0.0064	0.0386	0.00064	0.000693333	0.000813333	0.000426667	0.00257333	0.0768	0.0832	0.0976	0.0512	2.57333e-06	0.00257333	0.00514667	5.14667		0.000643333	6.43333e-07	0.000643333	0.00128667	1.28667	4.11369e-07	-14.7038
03 Oct WL= 0,64m	1260	14.6	15.2	17.1	6.6		9.7	10.3	12.2	1.7		0.0097	0.0103	0.0122	0.0017	0.0339	0.000646667	0.000686667	0.000813333	0.000113333	0.00226	0.0776	0.0824	0.0976	0.0136	2.26e-06	0.00226	0.00452	4.52		0.000565	5.65e-07	0.000565	0.00113	1.13	3.6128e-07	-14.8336			Day 7
	1275	14.3	15.3	16.8	7.2		9.4	10.4	11.9	2.3		0.0094	0.0104	0.0119	0.0023	0.034	0.000626667	0.000693333	0.000793333	0.000153333	0.00226667	0.0752	0.0832	0.0952	0.0184	2.26667e-06	0.00226667	0.00453333	4.53333		0.000566667	5.66667e-07	0.000566667	0.00113333	1.13333	3.62345e-07	-14.8307
	1290	14.5	15.2	16.9	6.5		9.6	10.3	12	1.6		0.0096	0.0103	0.012	0.0016	0.0335	0.00064	0.000686667	0.0008	0.000106667	0.00223333	0.0768	0.0824	0.096	0.0128	2.23333e-06	0.00223333	0.00446667	4.46667		0.000558333	5.58333e-07	0.000558333	0.00111667	1.11667	3.57017e-07	-14.8455
	1305	14.6	15.1	16.7	6.6		9.7	10.2	11.8	1.7		0.0097	0.0102	0.0118	0.0017	0.0334	0.000646667	0.00068	0.000786667	0.000113333	0.00222667	0.0776	0.0816	0.0944	0.0136	2.22667e-06	0.00222667	0.00445333	4.45333		0.000556667	5.56667e-07	0.000556667	0.00111333	1.11333	3.55951e-07	-14.8485
	1320	14.2	15	16.5	8.3		9.3	10.1	11.6	3.4		0.0093	0.0101	0.0116	0.0034	0.0344	0.00062	0.000673333	0.000773333	0.000226667	0.00229333	0.0744	0.0808	0.0928	0.0272	2.29333e-06	0.00229333	0.00458667	4.58667		0.000573333	5.73333e-07	0.000573333	0.00114667	1.14667	3.66608e-07	-14.819
	1335	13.9	15	16.5	8.4		9	10.1	11.6	3.5		0.009	0.0101	0.0116	0.0035	0.0342	0.0006	0.000673333	0.000773333	0.000233333	0.00228	0.072	0.0808	0.0928	0.028	2.28e-06	0.00228	0.00456	4.56		0.00057	5.7e-07	0.00057	0.00114	1.14	3.64477e-07	-14.8248
	1350	13.7	14.8	16.6	8.5		8.8	9.9	11.7	3.6		0.0088	0.0099	0.0117	0.0036	0.034	0.000586667	0.00066	0.00078	0.00024	0.00226667	0.0704	0.0792	0.0936	0.0288	2.26667e-06	0.00226667	0.00453333	4.53333		0.000566667	5.66667e-07	0.000566667	0.00113333	1.13333	3.62345e-07	-14.8307
07 Oct WL = 0,64m	1365	13.5	14.9	16.5	6		8.6	10	11.6	1.1		0.0086	0.01	0.0116	0.0011	0.0313	0.000573333	0.000666667	0.000773333	7.33333e-05	0.00208667	0.0688	0.08	0.0928	0.0088	2.08667e-06	0.00208667	0.00417333	4.17333		0.000521667	5.21667e-07	0.000521667	0.00104333	1.04333	3.33571e-07	-14.9134			Day 8
	1380	13.6	14.7	16.3	6.2		8.7	9.8	11.4	1.3		0.0087	0.0098	0.0114	0.0013	0.0312	0.00058	0.000653333	0.00076	8.66667e-05	0.00208	0.0696	0.0784	0.0912	0.0104	2.08e-06	0.00208	0.00416	4.16		0.00052	5.2e-07	0.00052	0.00104	1.04	3.32505e-07	-14.9166
	1395	13.4	14.7	16.1	6.5		8.5	9.8	11.2	1.6		0.0085	0.0098	0.0112	0.0016	0.0311	0.000566667	0.000653333	0.000746667	0.000106667	0.00207333	0.068	0.0784	0.0896	0.0128	2.07333e-06	0.00207333	0.00414667	4.14667		0.000518333	5.18333e-07	0.000518333	0.00103667	1.03667	3.3144e-07	-14.9198
	1410	13.3	14.6	16.1	6.6		8.4	9.7	11.2	1.7		0.0084	0.0097	0.0112	0.0017	0.031	0.00056	0.000646667	0.000746667	0.000113333	0.00206667	0.0672	0.0776	0.0896	0.0136	2.06667e-06	0.00206667	0.00413333	4.13333		0.000516667	5.16667e-07	0.000516667	0.00103333	1.03333	3.30374e-07	-14.923
	1425	13.2	14.5	16	6.7		8.3	9.6	11.1	1.8		0.0083	0.0096	0.0111	0.0018	0.0308	0.000553333	0.00064	0.00074	0.00012	0.00205333	0.0664	0.0768	0.0888	0.0144	2.05333e-06	0.00205333	0.00410667	4.10667		0.000513333	5.13333e-07	0.000513333	0.00102667	1.02667	3.28242e-07	-14.9295
	1440	13.5	14.3	15.8	5.8		8.6	9.4	10.9	0.9		0.0086	0.0094	0.0109	0.0009	0.0298	0.000573333	0.000626667	0.000726667	6e-05	0.00198667	0.0688	0.0752	0.0872	0.0072	1.98667e-06	0.00198667	0.00397333	3.97333		0.000496667	4.96667e-07	0.000496667	0.000993333	0.993333	3.17585e-07	-14.9625
	1455	13.2	14.2	15.6	7.1		8.3	9.3	10.7	2.2		0.0083	0.0093	0.0107	0.0022	0.0305	0.000553333	0.00062	0.000713333	0.000146667	0.00203333	0.0664	0.0744	0.0856	0.0176	2.03333e-06	0.00203333	0.00406667	4.06667		0.000508333	5.08333e-07	0.000508333	0.00101667	1.01667	3.25045e-07	-14.9393
	1470	13	14.2	15.8	7		8.1	9.3	10.9	2.1		0.0081	0.0093	0.0109	0.0021	0.0304	0.00054	0.00062	0.000726667	0.00014	0.00202667	0.0648	0.0744	0.0872	0.0168	2.02667e-06	0.00202667	0.00405333	4.05333		0.000506667	5.06667e-07	0.000506667	0.00101333	1.01333	3.23979e-07	-14.9426
08 Oct WL = 0,60m	1485	13	14.3	15.9	6		8.1	9.4	11	1.1		0.0081	0.0094	0.011	0.0011	0.0296	0.00054	0.000626667	0.000733333	7.33333e-05	0.00197333	0.0648	0.0752	0.088	0.0088	1.97333e-06	0.00197333	0.00394667	3.94667		0.000493333	4.93333e-07	0.000493333	0.000986667	0.986667	3.15454e-07	-14.9693			Day 9
	1500	13.3	14.1	15.7	6.4		8.4	9.2	10.8	1.5		0.0084	0.0092	0.0108	0.0015	0.0299	0.00056	0.000613333	0.00072	0.0001	0.00199333	0.0672	0.0736	0.0864	0.012	1.99333e-06	0.00199333	0.00398667	3.98667		0.000498333	4.98333e-07	0.000498333	0.000996667	0.996667	3.18651e-07	-14.9592
	1515	13.4	13.9	0.5	6.4		8.5	9	-4.4	1.5		0.0085	0.009	-0.0044	0.0015	0.0146	0.000566667	0.0006	-0.000293333	0.0001	0.000973333	0.068	0.072	-0.0352	0.012	9.73333e-07	0.000973333	0.00194667	1.94667		0.000243333	2.43333e-07	0.000243333	0.000486667	0.486667	1.55595e-07	-15.676
	1530	13.1	13.7	15.6	6.4		8.2	8.8	10.7	1.5		0.0082	0.0088	0.0107	0.0015	0.0292	0.000546667	0.000586667	0.000713333	0.0001	0.00194667	0.0656	0.0704	0.0856	0.012	1.94667e-06	0.00194667	0.00389333	3.89333		0.000486667	4.86667e-07	0.000486667	0.000973333	0.973333	3.11191e-07	-14.9829
	1545	13.5	13.8	15.5	6.9		8.6	8.9	10.6	2		0.0086	0.0089	0.0106	0.002	0.0301	0.000573333	0.000593333	0.000706667	0.000133333	0.00200667	0.0688	0.0712	0.0848	0.016	2.00667e-06	0.00200667	0.00401333	4.01333		0.000501667	5.01667e-07	0.000501667	0.00100333	1.00333	3.20782e-07	-14.9525
	1560	13.2	13.7	15.4	6.1		8.3	8.8	10.5	1.2		0.0083	0.0088	0.0105	0.0012	0.0288	0.000553333	0.000586667	0.0007	8e-05	0.00192	0.0664	0.0704	0.084	0.0096	1.92e-06	0.00192	0.00384	3.84		0.00048	4.8e-07	0.00048	0.00096	0.96	3.06928e-07	-14.9967
	1575	13.2	13.5	15.2	6.1		8.3	8.6	10.3	1.2		0.0083	0.0086	0.0103	0.0012	0.0284	0.000553333	0.000573333	0.000686667	8e-05	0.00189333	0.0664	0.0688	0.0824	0.0096	1.89333e-06	0.00189333	0.00378667	3.78667		0.000473333	4.73333e-07	0.000473333	0.000946667	0.946667	3.02665e-07	-15.0106
	1590	13.1	13.6	14.9	6		8.2	8.7	10	1.1		0.0082	0.0087	0.01	0.0011	0.028	0.000546667	0.00058	0.000666667	7.33333e-05	0.00186667	0.0656	0.0696	0.08	0.0088	1.86667e-06	0.00186667	0.00373333	3.73333		0.000466667	4.66667e-07	0.000466667	0.000933333	0.933333	2.98402e-07	-15.0248
	1605	13.6	13.5	14.8	5.8		8.7	8.6	9.9	0.9		0.0087	0.0086	0.0099	0.0009	0.0281	0.00058	0.000573333	0.00066	6e-05	0.00187333	0.0696	0.0688	0.0792	0.0072	1.87333e-06	0.00187333	0.00374667	3.74667		0.000468333	4.68333e-07	0.000468333	0.000936667	0.936667	2.99468e-07	-15.0213
	1620	13.2	13.2	14.9	6.2		8.3	8.3	10	1.3		0.0083	0.0083	0.01	0.0013	0.0279	0.000553333	0.000553333	0.000666667	8.66667e-05	0.00186	0.0664	0.0664	0.08	0.0104	1.86e-06	0.00186	0.00372	3.72		0.000465	4.65e-07	0.000465	0.00093	0.93	2.97336e-07	-15.0284
	1635	13.3	12.9	14.6	6.6		8.4	8	9.7	1.7		0.0084	0.008	0.0097	0.0017	0.0278	0.00056	0.000533333	0.000646667	0.000113333	0.00185333	0.0672	0.064	0.0776	0.0136	1.85333e-06	0.00185333	0.00370667	3.70667		0.000463333	4.63333e-07	0.000463333	0.000926667	0.926667	2.96271e-07	-15.032
	1650	13.1	12.7	14.4	6.3		8.2	7.8	9.5	1.4		0.0082	0.0078	0.0095	0.0014	0.0269	0.000546667	0.00052	0.000633333	9.33333e-05	0.00179333	0.0656	0.0624	0.076	0.0112	1.79333e-06	0.00179333	0.00358667	3.58667		0.000448333	4.48333e-07	0.000448333	0.000896667	0.896667	2.86679e-07	-15.0649
	1665	12.7	12.8	14.3	6.4		7.8	7.9	9.4	1.5		0.0078	0.0079	0.0094	0.0015	0.0266	0.00052	0.000526667	0.000626667	0.0001	0.00177333	0.0624	0.0632	0.0752	0.012	1.77333e-06	0.00177333	0.00354667	3.54667		0.000443333	4.43333e-07	0.000443333	0.000886667	0.886667	2.83482e-07	-15.0761
	1680	12.5	12.6	14.2	6.1		7.6	7.7	9.3	1.2		0.0076	0.0077	0.0093	0.0012	0.0258	0.000506667	0.000513333	0.00062	8e-05	0.00172	0.0608	0.0616	0.0744	0.0096	1.72e-06	0.00172	0.00344	3.44		0.00043	4.3e-07	0.00043	0.00086	0.86	2.74956e-07	-15.1067
	1695	12.4	12.3	14	6.2		7.5	7.4	9.1	1.3		0.0075	0.0074	0.0091	0.0013	0.0253	0.0005	0.000493333	0.000606667	8.66667e-05	0.00168667	0.06	0.0592	0.0728	0.0104	1.68667e-06	0.00168667	0.00337333	3.37333		0.000421667	4.21667e-07	0.000421667	0.000843333	0.843333	2.69628e-07	-15.1262
	1710	12.2	12.1	13.7	5.8		7.3	7.2	8.8	0.9		0.0073	0.0072	0.0088	0.0009	0.0242	0.000486667	0.00048	0.000586667	6e-05	0.00161333	0.0584	0.0576	0.0704	0.0072	1.61333e-06	0.00161333	0.00322667	3.22667		0.000403333	4.03333e-07	0.000403333	0.000806667	0.806667	2.57905e-07	-15.1707
	1725	12.2	12	13.5	6		7.3	7.1	8.6	1.1		0.0073	0.0071	0.0086	0.0011	0.0241	0.000486667	0.000473333	0.000573333	7.33333e-05	0.00160667	0.0584	0.0568	0.0688	0.0088	1.60667e-06	0.00160667	0.00321333	3.21333		0.000401667	4.01667e-07	0.000401667	0.000803333	0.803333	2.56839e-07	-15.1748
	1740	11.5	11.7	12.7	12.4		6.6	7.8	7.5	7.5		0.0066	0.0078	0.0075	0.0075	0.0294	0.00044	0.00052	0.0005	0.0005	0.00196	0.0528	0.0624	0.06	0.06	1.96e-06	0.00196	0.00392	3.92		0.00049	4.9e-07	0.00049	0.00098	0.98	3.13322e-07	-14.976
10 Oct WL= 0,60m	1755	11.3	11.7	12.9	12.7		6.4	8	7.8	7.8		0.0064	0.008	0.0078	0.0078	0.03	0.000426667	0.000533333	0.00052	0.00052	0.002	0.0512	0.064	0.0624	0.0624	2e-06	0.002	0.004	4		0.0005	5e-07	0.0005	0.001	1	3.19717e-07	-14.9558			Day 10
	1770	11.2	11.5	12.2	12.1		6.3	7.3	7.2	7.2		0.0063	0.0073	0.0072	0.0072	0.028	0.00042	0.000486667	0.00048	0.00048	0.00186667	0.0504	0.0584	0.0576	0.0576	1.86667e-06	0.00186667	0.00373333	3.73333		0.000466667	4.66667e-07	0.000466667	0.000933333	0.933333	2.98402e-07	-15.0248
	1785	11.4	11.4	12.8	12.5		6.5	7.9	7.6	7.6		0.0065	0.0079	0.0076	0.0076	0.0296	0.000433333	0.000526667	0.000506667	0.000506667	0.00197333	0.052	0.0632	0.0608	0.0608	1.97333e-06	0.00197333	0.00394667	3.94667		0.000493333	4.93333e-07	0.000493333	0.000986667	0.986667	3.15454e-07	-14.9693
	1800	12	12	13.6	13.3		7.1	8.7	8.4	8.4		0.0071	0.0087	0.0084	0.0084	0.0326	0.000473333	0.00058	0.00056	0.00056	0.00217333	0.0568	0.0696	0.0672	0.0672	2.17333e-06	0.00217333	0.00434667	4.34667		0.000543333	5.43333e-07	0.000543333	0.00108667	1.08667	3.47425e-07	-14.8727
	1815	10.1	10.1	11	10.2		5.2	6.1	5.3	5.3		0.0052	0.0061	0.0053	0.0053	0.0219	0.000346667	0.000406667	0.000353333	0.000353333	0.00146	0.0416	0.0488	0.0424	0.0424	1.46e-06	0.00146	0.00292	2.92		0.000365	3.65e-07	0.000365	0.00073	0.73	2.33393e-07	-15.2705
	1830	7.9	7.9	12.6	10.8		3	7.7	5.9	5.9		0.003	0.0077	0.0059	0.0059	0.0225	0.0002	0.000513333	0.000393333	0.000393333	0.0015	0.024	0.0616	0.0472	0.0472	1.5e-06	0.0015	0.003	3		0.000375	3.75e-07	0.000375	0.00075	0.75	2.39787e-07	-15.2435
	1845	8.2	8.2	12.2	7.2		3.3	7.3	2.3	2.3		0.0033	0.0073	0.0023	0.0023	0.0152	0.00022	0.000486667	0.000153333	0.000153333	0.00101333	0.0264	0.0584	0.0184	0.0184	1.01333e-06	0.00101333	0.00202667	2.02667		0.000253333	2.53333e-07	0.000253333	0.000506667	0.506667	1.6199e-07	-15.6357
	1860	8.7	8.7	11.9	9		3.8	7	4.1	4.1		0.0038	0.007	0.0041	0.0041	0.019	0.000253333	0.000466667	0.000273333	0.000273333	0.00126667	0.0304	0.056	0.0328	0.0328	1.26667e-06	0.00126667	0.00253333	2.53333		0.000316667	3.16667e-07	0.000316667	0.000633333	0.633333	2.02487e-07	-15.4126
	1875	8.3	8.3	11.8	8.1		3.4	6.9	3.2	3.2		0.0034	0.0069	0.0032	0.0032	0.0167	0.000226667	0.00046	0.000213333	0.000213333	0.00111333	0.0272	0.0552	0.0256	0.0256	1.11333e-06	0.00111333	0.00222667	2.22667		0.000278333	2.78333e-07	0.000278333	0.000556667	0.556667	1.77976e-07	-15.5416
14 Oct WL = 0,60m	1890	8.2	8.2	11.4	7		3.3	6.5	2.1	2.1		0.0033	0.0065	0.0021	0.0021	0.014	0.00022	0.000433333	0.00014	0.00014	0.000933333	0.0264	0.052	0.0168	0.0168	9.33333e-07	0.000933333	0.00186667	1.86667		0.000233333	2.33333e-07	0.000233333	0.000466667	0.466667	1.49201e-07	-15.718			Day 11
	1905	8	8	10.8	7		3.1	5.9	2.1	2.1		0.0031	0.0059	0.0021	0.0021	0.0132	0.000206667	0.000393333	0.00014	0.00014	0.00088	0.0248	0.0472	0.0168	0.0168	8.8e-07	0.00088	0.00176	1.76		0.00022	2.2e-07	0.00022	0.00044	0.44	1.40675e-07	-15.7768
	1920	7.9	7.9	10.8	9		3	5.9	4.1	4.1		0.003	0.0059	0.0041	0.0041	0.0171	0.0002	0.000393333	0.000273333	0.000273333	0.00114	0.024	0.0472	0.0328	0.0328	1.14e-06	0.00114	0.00228	2.28		0.000285	2.85e-07	0.000285	0.00057	0.57	1.82238e-07	-15.5179
	1935	8	8	10.6	8.7		3.1	5.7	3.8	3.8		0.0031	0.0057	0.0038	0.0038	0.0164	0.000206667	0.00038	0.000253333	0.000253333	0.00109333	0.0248	0.0456	0.0304	0.0304	1.09333e-06	0.00109333	0.00218667	2.18667		0.000273333	2.73333e-07	0.000273333	0.000546667	0.546667	1.74778e-07	-15.5597
	1950	8.3	8.3	10.1	10.2		3.4	5.2	5.3	5.3		0.0034	0.0052	0.0053	0.0053	0.0192	0.000226667	0.000346667	0.000353333	0.000353333	0.00128	0.0272	0.0416	0.0424	0.0424	1.28e-06	0.00128	0.00256	2.56		0.00032	3.2e-07	0.00032	0.00064	0.64	2.04619e-07	-15.4021
	1965	8.3	8.3	11	8.7		3.4	6.1	3.8	3.8		0.0034	0.0061	0.0038	0.0038	0.0171	0.000226667	0.000406667	0.000253333	0.000253333	0.00114	0.0272	0.0488	0.0304	0.0304	1.14e-06	0.00114	0.00228	2.28		0.000285	2.85e-07	0.000285	0.00057	0.57	1.82238e-07	-15.5179
18 Oct WL =	1980	8.1	8.1	10.2	8.9		3.2	5.3	3	4		0.0032	0.0053	0.003	0.004	0.0155	0.000213333	0.000353333	0.0002	0.000266667	0.00103333	0.0256	0.0424	0.024	0.032	1.03333e-06	0.00103333	0.00206667	2.06667		0.000258333	2.58333e-07	0.000258333	0.000516667	0.516667	1.65187e-07	-15.6162			Day 12
	1995	8.4	8.4	11.4	8.4		3.5	6.5	3.1	3.5		0.0035	0.0065	0.0031	0.0035	0.0166	0.000233333	0.000433333	0.000206667	0.000233333	0.00110667	0.028	0.052	0.0248	0.028	1.10667e-06	0.00110667	0.00221333	2.21333		0.000276667	2.76667e-07	0.000276667	0.000553333	0.553333	1.7691e-07	-15.5476
	2010	7.6	8.3	10	8.9		2.7	5.1	4.4	4		0.0027	0.0051	0.0044	0.004	0.0162	0.00018	0.00034	0.000293333	0.000266667	0.00108	0.0216	0.0408	0.0352	0.032	1.08e-06	0.00108	0.00216	2.16		0.00027	2.7e-07	0.00027	0.00054	0.54	1.72647e-07	-15.572
	2025	8.6	8.6	10.5	8.5		3.7	5.6	3.6	3.6		0.0037	0.0056	0.0036	0.0036	0.0165	0.000246667	0.000373333	0.00024	0.00024	0.0011	0.0296	0.0448	0.0288	0.0288	1.1e-06	0.0011	0.0022	2.2		0.000275	2.75e-07	0.000275	0.00055	0.55	1.75844e-07	-15.5537
	2040	8.5	8.5	10.5	8.4		3.6	3.6	5.6	3.5		0.0036	0.0036	0.0056	0.0035	0.0163	0.00024	0.00024	0.000373333	0.000233333	0.00108667	0.0288	0.0288	0.0448	0.028	1.08667e-06	0.00108667	0.00217333	2.17333		0.000271667	2.71667e-07	0.000271667	0.000543333	0.543333	1.73713e-07	-15.5659
	2055	8.4	8.4	10.2	8.6		3.5	3.5	5.3	3.7		0.0035	0.0035	0.0053	0.0037	0.016	0.000233333	0.000233333	0.000353333	0.000246667	0.00106667	0.028	0.028	0.0424	0.0296	1.06667e-06	0.00106667	0.00213333	2.13333		0.000266667	2.66667e-07	0.000266667	0.000533333	0.533333	1.70516e-07	-15.5844
	2070	8.3	8.8	10.7	8.6		3.4	3.9	5.8	3.7		0.0034	0.0039	0.0058	0.0037	0.0168	0.000226667	0.00026	0.000386667	0.000246667	0.00112	0.0272	0.0312	0.0464	0.0296	1.12e-06	0.00112	0.00224	2.24		0.00028	2.8e-07	0.00028	0.00056	0.56	1.79041e-07	-15.5356
	2085	8.2	8.2	10.6	8.7		3.3	3.3	5.7	3.8		0.0033	0.0033	0.0057	0.0038	0.0161	0.00022	0.00022	0.00038	0.000253333	0.00107333	0.0264	0.0264	0.0456	0.0304	1.07333e-06	0.00107333	0.00214667	2.14667		0.000268333	2.68333e-07	0.000268333	0.000536667	0.536667	1.71581e-07	-15.5782
	2100	7.7	7.4	6.3	8.2		2.8	2.5	1.4	3.3		0.0028	0.0025	0.0014	0.0033	0.01	0.000186667	0.000166667	9.33333e-05	0.00022	0.000666667	0.0224	0.02	0.0112	0.0264	6.66667e-07	0.000666667	0.00133333	1.33333		0.000166667	1.66667e-07	0.000166667	0.000333333	0.333333	1.06572e-07	-16.0544
	2115	7.3	7.3	6.2	5.7		2.4	2.4	1.3	0.8		0.0024	0.0024	0.0013	0.0008	0.0069	0.00016	0.00016	8.66667e-05	5.33333e-05	0.00046	0.0192	0.0192	0.0104	0.0064	4.6e-07	0.00046	0.00092	0.92		0.000115	1.15e-07	0.000115	0.00023	0.23	7.35348e-08	-16.4255
	2130	6.9	6.9	6.2	5.6		2	2	1.3	0.7		0.002	0.002	0.0013	0.0007	0.006	0.000133333	0.000133333	8.66667e-05	4.66667e-05	0.0004	0.016	0.016	0.0104	0.0056	4e-07	0.0004	0.0008	0.8		0.0001	1e-07	0.0001	0.0002	0.2	6.39433e-08	-16.5653
	2145	6.9	6.9	6.2	5.6		2	2	1.3	0.7		0.002	0.002	0.0013	0.0007	0.006	0.000133333	0.000133333	8.66667e-05	4.66667e-05	0.0004	0.016	0.016	0.0104	0.0056	4e-07	0.0004	0.0008	0.8		0.0001	1e-07	0.0001	0.0002	0.2	6.39433e-08	-16.5653
	2160	7.3	7.3	6.6	5.5		2.4	2.4	1.7	0.6		0.0024	0.0024	0.0017	0.0006	0.0071	0.00016	0.00016	0.000113333	4e-05	0.000473333	0.0192	0.0192	0.0136	0.0048	4.73333e-07	0.000473333	0.000946667	0.946667		0.000118333	1.18333e-07	0.000118333	0.000236667	0.236667	7.56663e-08	-16.3969
	2175	7.4	7.4	6.7	5.6		2.5	2.5	1.8	0.7		0.0025	0.0025	0.0018	0.0007	0.0075	0.000166667	0.000166667	0.00012	4.66667e-05	0.0005	0.02	0.02	0.0144	0.0056	5e-07	0.0005	0.001	1		0.000125	1.25e-07	0.000125	0.00025	0.25	7.99292e-08	-16.3421
21 Oct WL = 0,75m	2190	7.2	7.2	6.5	5.7		2.3	2.3	1.6	0.8		0.0023	0.0023	0.0016	0.0008	0.007	0.000153333	0.000153333	0.000106667	5.33333e-05	0.000466667	0.0184	0.0184	0.0128	0.0064	4.66667e-07	0.000466667	0.000933333	0.933333		0.000116667	1.16667e-07	0.000116667	0.000233333	0.233333	7.46005e-08	-16.4111			Day 13
	2205	8.8	8.8	7.3	5.7		3.9	3.9	2.4	0.8		0.0039	0.0039	0.0024	0.0008	0.011	0.00026	0.00026	0.00016	5.33333e-05	0.000733333	0.0312	0.0312	0.0192	0.0064	7.33333e-07	0.000733333	0.00146667	1.46667		0.000183333	1.83333e-07	0.000183333	0.000366667	0.366667	1.17229e-07	-15.9591
	2220	8.7	8.7	6.9	5.3		3.8	3.8	2	0.4		0.0038	0.0038	0.002	0.0004	0.01	0.000253333	0.000253333	0.000133333	2.66667e-05	0.000666667	0.0304	0.0304	0.016	0.0032	6.66667e-07	0.000666667	0.00133333	1.33333		0.000166667	1.66667e-07	0.000166667	0.000333333	0.333333	1.06572e-07	-16.0544
	2235	8	8	6.9	5.3		3.1	3.1	2	0.4		0.0031	0.0031	0.002	0.0004	0.0086	0.000206667	0.000206667	0.000133333	2.66667e-05	0.000573333	0.0248	0.0248	0.016	0.0032	5.73333e-07	0.000573333	0.00114667	1.14667		0.000143333	1.43333e-07	0.000143333	0.000286667	0.286667	9.16521e-08	-16.2053
	2250	7.9	7.9	6.9	5.7		3	3	2	0.8		0.003	0.003	0.002	0.0008	0.0088	0.0002	0.0002	0.000133333	5.33333e-05	0.000586667	0.024	0.024	0.016	0.0064	5.86667e-07	0.000586667	0.00117333	1.17333		0.000146667	1.46667e-07	0.000146667	0.000293333	0.293333	9.37835e-08	-16.1823
	2265	8.5	8.5	7.8	6		3.6	3.6	2.9	1.1		0.0036	0.0036	0.0029	0.0011	0.0112	0.00024	0.00024	0.000193333	7.33333e-05	0.000746667	0.0288	0.0288	0.0232	0.0088	7.46667e-07	0.000746667	0.00149333	1.49333		0.000186667	1.86667e-07	0.000186667	0.000373333	0.373333	1.19361e-07	-15.9411
	2280	8.2	8.2	6.7	5.8		3.3	3.3	1.8	0.9		0.0033	0.0033	0.0018	0.0009	0.0093	0.00022	0.00022	0.00012	6e-05	0.00062	0.0264	0.0264	0.0144	0.0072	6.2e-07	0.00062	0.00124	1.24		0.000155	1.55e-07	0.000155	0.00031	0.31	9.91121e-08	-16.127
	2295	8.4	8.4	7	6		3.5	3.5	2.1	1.1		0.0035	0.0035	0.0021	0.0011	0.0102	0.000233333	0.000233333	0.00014	7.33333e-05	0.00068	0.028	0.028	0.0168	0.0088	6.8e-07	0.00068	0.00136	1.36		0.00017	1.7e-07	0.00017	0.00034	0.34	1.08704e-07	-16.0346
	2310	8.3	8.3	5.8	6.1		3.4	3.4	0.9	1.2		0.0034	0.0034	0.0009	0.0012	0.0089	0.000226667	0.000226667	6e-05	8e-05	0.000593333	0.0272	0.0272	0.0072	0.0096	5.93333e-07	0.000593333	0.00118667	1.18667		0.000148333	1.48333e-07	0.000148333	0.000296667	0.296667	9.48493e-08	-16.171
	2325	8.7	8.7	6.3	5.9		3.8	3.8	1.4	1		0.0038	0.0038	0.0014	0.001	0.01	0.000253333	0.000253333	9.33333e-05	6.66667e-05	0.000666667	0.0304	0.0304	0.0112	0.008	6.66667e-07	0.000666667	0.00133333	1.33333		0.000166667	1.66667e-07	0.000166667	0.000333333	0.333333	1.06572e-07	-16.0544
	2340	7.8	7.8	6.7	5.7		2.9	2.9	1.8	0.8		0.0029	0.0029	0.0018	0.0008	0.0084	0.000193333	0.000193333	0.00012	5.33333e-05	0.00056	0.0232	0.0232	0.0144	0.0064	5.6e-07	0.00056	0.00112	1.12		0.00014	1.4e-07	0.00014	0.00028	0.28	8.95206e-08	-16.2288
	2355	8.5	8.5	6.5	5.8		3.6	3.6	1.6	0.9		0.0036	0.0036	0.0016	0.0009	0.0097	0.00024	0.00024	0.000106667	6e-05	0.000646667	0.0288	0.0288	0.0128	0.0072	6.46667e-07	0.000646667	0.00129333	1.29333		0.000161667	1.61667e-07	0.000161667	0.000323333	0.323333	1.03375e-07	-16.0849
	2370	8.5	8.5	6.9	5.7		3.6	3.6	2	0.8		0.0036	0.0036	0.002	0.0008	0.01	0.00024	0.00024	0.000133333	5.33333e-05	0.000666667	0.0288	0.0288	0.016	0.0064	6.66667e-07	0.000666667	0.00133333	1.33333		0.000166667	1.66667e-07	0.000166667	0.000333333	0.333333	1.06572e-07	-16.0544
22 Oct WL = 0,70m	2385	8.5	8.5	7.1	6.5		3.6	3.6	2.2	1.6		0.0036	0.0036	0.0022	0.0016	0.011	0.00024	0.00024	0.000146667	0.000106667	0.000733333	0.0288	0.0288	0.0176	0.0128	7.33333e-07	0.000733333	0.00146667	1.46667		0.000183333	1.83333e-07	0.000183333	0.000366667	0.366667	1.17229e-07	-15.9591			Day 14
	2400	8.9	8.9	7.2	5.9		4	4	2.3	1		0.004	0.004	0.0023	0.001	0.0113	0.000266667	0.000266667	0.000153333	6.66667e-05	0.000753333	0.032	0.032	0.0184	0.008	7.53333e-07	0.000753333	0.00150667	1.50667		0.000188333	1.88333e-07	0.000188333	0.000376667	0.376667	1.20427e-07	-15.9322
	2415	8.2	8.2	6.9	6.1		3.3	3.3	2	1.2		0.0033	0.0033	0.002	0.0012	0.0098	0.00022	0.00022	0.000133333	8e-05	0.000653333	0.0264	0.0264	0.016	0.0096	6.53333e-07	0.000653333	0.00130667	1.30667		0.000163333	1.63333e-07	0.000163333	0.000326667	0.326667	1.04441e-07	-16.0746
	2430	8.4	8.4	7	5.9		3.5	3.5	2.1	1		0.0035	0.0035	0.0021	0.001	0.0101	0.000233333	0.000233333	0.00014	6.66667e-05	0.000673333	0.028	0.028	0.0168	0.008	6.73333e-07	0.000673333	0.00134667	1.34667		0.000168333	1.68333e-07	0.000168333	0.000336667	0.336667	1.07638e-07	-16.0445
	2445	7.9	7.9	6.8	5.9		3	3	1.9	1		0.003	0.003	0.0019	0.001	0.0089	0.0002	0.0002	0.000126667	6.66667e-05	0.000593333	0.024	0.024	0.0152	0.008	5.93333e-07	0.000593333	0.00118667	1.18667		0.000148333	1.48333e-07	0.000148333	0.000296667	0.296667	9.48493e-08	-16.171
	2460	7.6	7.6	6.6	5.6		2.7	2.7	1.7	0.7		0.0027	0.0027	0.0017	0.0007	0.0078	0.00018	0.00018	0.000113333	4.66667e-05	0.00052	0.0216	0.0216	0.0136	0.0056	5.2e-07	0.00052	0.00104	1.04		0.00013	1.3e-07	0.00013	0.00026	0.26	8.31263e-08	-16.3029
	2475	6.7	6.7	5.6	5.4		1.8	1.8	0.7	0.5		0.0018	0.0018	0.0007	0.0005	0.0048	0.00012	0.00012	4.66667e-05	3.33333e-05	0.00032	0.0144	0.0144	0.0056	0.004	3.2e-07	0.00032	0.00064	0.64		8e-05	8e-08	8e-05	0.00016	0.16	5.11547e-08	-16.7884
	2490	6.7	6.7	5.7	5.6		1.8	1.8	0.8	0.7		0.0018	0.0018	0.0008	0.0007	0.0051	0.00012	0.00012	5.33333e-05	4.66667e-05	0.00034	0.0144	0.0144	0.0064	0.0056	3.4e-07	0.00034	0.00068	0.68		8.5e-05	8.5e-08	8.5e-05	0.00017	0.17	5.43518e-08	-16.7278
	2505	6.8	6.8	5.8	5.7		1.9	1.9	0.9	0.8		0.0019	0.0019	0.0009	0.0008	0.0055	0.000126667	0.000126667	6e-05	5.33333e-05	0.000366667	0.0152	0.0152	0.0072	0.0064	3.66667e-07	0.000366667	0.000733333	0.733333		9.16667e-05	9.16667e-08	9.16667e-05	0.000183333	0.183333	5.86147e-08	-16.6523
	2520	6.7	6.7	5.2	5.8		1.8	1.8	0.3	0.9		0.0018	0.0018	0.0003	0.0009	0.0048	0.00012	0.00012	2e-05	6e-05	0.00032	0.0144	0.0144	0.0024	0.0072	3.2e-07	0.00032	0.00064	0.64		8e-05	8e-08	8e-05	0.00016	0.16	5.11547e-08	-16.7884
	2535	7.5	7.5	6.9	5.4		2.6	2	0.5	0.5		0.0026	0.002	0.0005	0.0005	0.0056	0.000173333	0.000133333	3.33333e-05	3.33333e-05	0.000373333	0.0208	0.016	0.004	0.004	3.73333e-07	0.000373333	0.000746667	0.746667		9.33333e-05	9.33333e-08	9.33333e-05	0.000186667	0.186667	5.96804e-08	-16.6343
	2550	16.2	6.2	6.1	6		11.3	1.3	1.2	1.1		0.0113	0.0013	0.0012	0.0011	0.0149	0.000753333	8.66667e-05	8e-05	7.33333e-05	0.000993333	0.0904	0.0104	0.0096	0.0088	9.93333e-07	0.000993333	0.00198667	1.98667		0.000248333	2.48333e-07	0.000248333	0.000496667	0.496667	1.58793e-07	-15.6557
	2565	5.1	6	6.1	5.5		0.2	1.1	1.2	0.6		0.0002	0.0011	0.0012	0.0006	0.0031	1.33333e-05	7.33333e-05	8e-05	4e-05	0.000206667	0.0016	0.0088	0.0096	0.0048	2.06667e-07	0.000206667	0.000413333	0.413333		5.16667e-05	5.16667e-08	5.16667e-05	0.000103333	0.103333	3.30374e-08	-17.2256
	2580	6.2	5.4	5.8	5.6		1.3	0.5	0.9	0.7		0.0013	0.0005	0.0009	0.0007	0.0034	8.66667e-05	3.33333e-05	6e-05	4.66667e-05	0.000226667	0.0104	0.004	0.0072	0.0056	2.26667e-07	0.000226667	0.000453333	0.453333		5.66667e-05	5.66667e-08	5.66667e-05	0.000113333	0.113333	3.62345e-08	-17.1333
	2595	6.4	5	5.9	5.6		1.5	0.1	1	0.7		0.0015	0.0001	0.001	0.0007	0.0033	0.0001	6.66667e-06	6.66667e-05	4.66667e-05	0.00022	0.012	0.0008	0.008	0.0056	2.2e-07	0.00022	0.00044	0.44		5.5e-05	5.5e-08	5.5e-05	0.00011	0.11	3.51688e-08	-17.1631
24 Oct WL = 0,70m	2610	6.4	5.3	5.7	5.8		1.5	0.4	0.8	0.9		0.0015	0.0004	0.0008	0.0009	0.0036	0.0001	2.66667e-05	5.33333e-05	6e-05	0.00024	0.012	0.0032	0.0064	0.0072	2.4e-07	0.00024	0.00048	0.48		6e-05	6e-08	6e-05	0.00012	0.12	3.8366e-08	-17.0761			Day 15
	2625	6.1	5	6	5.1		1.2	0.1	1.1	0.2		0.0012	0.0001	0.0011	0.0002	0.0026	8e-05	6.66667e-06	7.33333e-05	1.33333e-05	0.000173333	0.0096	0.0008	0.0088	0.0016	1.73333e-07	0.000173333	0.000346667	0.346667		4.33333e-05	4.33333e-08	4.33333e-05	8.66667e-05	0.0866667	2.77088e-08	-17.4015
	2640	6	5	5.9	5.9		1.1	0.1	1	1		0.0011	0.0001	0.001	0.001	0.0032	7.33333e-05	6.66667e-06	6.66667e-05	6.66667e-05	0.000213333	0.0088	0.0008	0.008	0.008	2.13333e-07	0.000213333	0.000426667	0.426667		5.33333e-05	5.33333e-08	5.33333e-05	0.000106667	0.106667	3.41031e-08	-17.1939
	2655	5.8	5.1	5.8	5.8		0.9	0.2	0.9	0.9		0.0009	0.0002	0.0009	0.0009	0.0029	6e-05	1.33333e-05	6e-05	6e-05	0.000193333	0.0072	0.0016	0.0072	0.0072	1.93333e-07	0.000193333	0.000386667	0.386667		4.83333e-05	4.83333e-08	4.83333e-05	9.66667e-05	0.0966667	3.09059e-08	-17.2923
	2670	5.8	5	5.8	5.7		0.9	0.1	0.9	0.8		0.0009	0.0001	0.0009	0.0008	0.0027	6e-05	6.66667e-06	6e-05	5.33333e-05	0.00018	0.0072	0.0008	0.0072	0.0064	1.8e-07	0.00018	0.00036	0.36		4.5e-05	4.5e-08	4.5e-05	9e-05	0.09	2.87745e-08	-17.3638
	2685	5.9	5	6.1	5.6		1	0.1	1.2	0.7		0.001	0.0001	0.0012	0.0007	0.003	6.66667e-05	6.66667e-06	8e-05	4.66667e-05	0.0002	0.008	0.0008	0.0096	0.0056	2e-07	0.0002	0.0004	0.4		5e-05	5e-08	5e-05	0.0001	0.1	3.19717e-08	-17.2584
	2700	7.7	7.5	6.8	6.3		2.8	2.6	1.9	1.4		0.0028	0.0026	0.0019	0.0014	0.0087	0.000186667	0.000173333	0.000126667	9.33333e-05	0.00058	0.0224	0.0208	0.0152	0.0112	5.8e-07	0.00058	0.00116	1.16		0.000145	1.45e-07	0.000145	0.00029	0.29	9.27178e-08	-16.1937
	2715	7.6	7.9	6.9	6.2		2.7	3	2	1.3		0.0027	0.003	0.002	0.0013	0.009	0.00018	0.0002	0.000133333	8.66667e-05	0.0006	0.0216	0.024	0.016	0.0104	6e-07	0.0006	0.0012	1.2		0.00015	1.5e-07	0.00015	0.0003	0.3	9.5915e-08	-16.1598
	2730	7.5	8.1	6.7	6.3		2.6	3.2	1.8	1.4		0.0026	0.0032	0.0018	0.0014	0.009	0.000173333	0.000213333	0.00012	9.33333e-05	0.0006	0.0208	0.0256	0.0144	0.0112	6e-07	0.0006	0.0012	1.2		0.00015	1.5e-07	0.00015	0.0003	0.3	9.5915e-08	-16.1598
	2745	7.5	8.5	6.6	6.3		2.6	3.6	1.7	1.4		0.0026	0.0036	0.0017	0.0014	0.0093	0.000173333	0.00024	0.000113333	9.33333e-05	0.00062	0.0208	0.0288	0.0136	0.0112	6.2e-07	0.00062	0.00124	1.24		0.000155	1.55e-07	0.000155	0.00031	0.31	9.91121e-08	-16.127
	2760	7.6	8.3	5.9	6.8		2.7	3.4	1	1.9		0.0027	0.0034	0.001	0.0019	0.009	0.00018	0.000226667	6.66667e-05	0.000126667	0.0006	0.0216	0.0272	0.008	0.0152	6e-07	0.0006	0.0012	1.2		0.00015	1.5e-07	0.00015	0.0003	0.3	9.5915e-08	-16.1598
	2775	7.1	8.4	6.7	6.1		2.2	3.5	3.5	1.2		0.0022	0.0035	0.0035	0.0012	0.0104	0.000146667	0.000233333	0.000233333	8e-05	0.000693333	0.0176	0.028	0.028	0.0096	6.93333e-07	0.000693333	0.00138667	1.38667		0.000173333	1.73333e-07	0.000173333	0.000346667	0.346667	1.10835e-07	-16.0152
	2790	7.8	8.8	6.8	6		2.9	3.9	3.9	1.1		0.0029	0.0039	0.0039	0.0011	0.0118	0.000193333	0.00026	0.00026	7.33333e-05	0.000786667	0.0232	0.0312	0.0312	0.0088	7.86667e-07	0.000786667	0.00157333	1.57333		0.000196667	1.96667e-07	0.000196667	0.000393333	0.393333	1.25755e-07	-15.8889
	2805	7.4	8.4	6.3	6.4		2.5	3.5	3.5	1.5		0.0025	0.0035	0.0035	0.0015	0.011	0.000166667	0.000233333	0.000233333	0.0001	0.000733333	0.02	0.028	0.028	0.012	7.33333e-07	0.000733333	0.00146667	1.46667		0.000183333	1.83333e-07	0.000183333	0.000366667	0.366667	1.17229e-07	-15.9591
	2820	7.3	8.4	6.3	6.4		2.4	3.5	3.5	1.5		0.0024	0.0035	0.0035	0.0015	0.0109	0.00016	0.000233333	0.000233333	0.0001	0.000726667	0.0192	0.028	0.028	0.012	7.26667e-07	0.000726667	0.00145333	1.45333		0.000181667	1.81667e-07	0.000181667	0.000363333	0.363333	1.16164e-07	-15.9683
	2835	7.5	8.1	6.9	6.3		2.6	3.2	3.2	1.4		0.0026	0.0032	0.0032	0.0014	0.0104	0.000173333	0.000213333	0.000213333	9.33333e-05	0.000693333	0.0208	0.0256	0.0256	0.0112	6.93333e-07	0.000693333	0.00138667	1.38667		0.000173333	1.73333e-07	0.000173333	0.000346667	0.346667	1.10835e-07	-16.0152			Day 16
	2850	7.5	7.9	7.1	6.3		2.6	3	3	1.4		0.0026	0.003	0.003	0.0014	0.01	0.000173333	0.0002	0.0002	9.33333e-05	0.000666667	0.0208	0.024	0.024	0.0112	6.66667e-07	0.000666667	0.00133333	1.33333		0.000166667	1.66667e-07	0.000166667	0.000333333	0.333333	1.06572e-07	-16.0544
	2865	7.4	7.3	6.9	6.5		2.5	2.4	2.4	1.6		0.0025	0.0024	0.0024	0.0016	0.0089	0.000166667	0.00016	0.00016	0.000106667	0.000593333	0.02	0.0192	0.0192	0.0128	5.93333e-07	0.000593333	0.00118667	1.18667		0.000148333	1.48333e-07	0.000148333	0.000296667	0.296667	9.48493e-08	-16.171
	2880	7.5	7.3	6.9	6.7		2.6	2.4	2.4	1.8		0.0026	0.0024	0.0024	0.0018	0.0092	0.000173333	0.00016	0.00016	0.00012	0.000613333	0.0208	0.0192	0.0192	0.0144	6.13333e-07	0.000613333	0.00122667	1.22667		0.000153333	1.53333e-07	0.000153333	0.000306667	0.306667	9.80464e-08	-16.1378
	2895	7.3	7.2	7.2	6.5		2.4	2.3	2.3	1.6		0.0024	0.0023	0.0023	0.0016	0.0086	0.00016	0.000153333	0.000153333	0.000106667	0.000573333	0.0192	0.0184	0.0184	0.0128	5.73333e-07	0.000573333	0.00114667	1.14667		0.000143333	1.43333e-07	0.000143333	0.000286667	0.286667	9.16521e-08	-16.2053
	2910	7.5	6.9	9.2	5.8		2.6	2	2	0.9		0.0026	0.002	0.002	0.0009	0.0075	0.000173333	0.000133333	0.000133333	6e-05	0.0005	0.0208	0.016	0.016	0.0072	5e-07	0.0005	0.001	1		0.000125	1.25e-07	0.000125	0.00025	0.25	7.99292e-08	-16.3421
	2925	7.4	6.6	9.8	5.4		2.5	1.7	1.7	0.5		0.0025	0.0017	0.0017	0.0005	0.0064	0.000166667	0.000113333	0.000113333	3.33333e-05	0.000426667	0.02	0.0136	0.0136	0.004	4.26667e-07	0.000426667	0.000853333	0.853333		0.000106667	1.06667e-07	0.000106667	0.000213333	0.213333	6.82062e-08	-16.5007
	2940	7.1	6.3	9.6	6		2.2	1.4	1.4	1.1		0.0022	0.0014	0.0014	0.0011	0.0061	0.000146667	9.33333e-05	9.33333e-05	7.33333e-05	0.000406667	0.0176	0.0112	0.0112	0.0088	4.06667e-07	0.000406667	0.000813333	0.813333		0.000101667	1.01667e-07	0.000101667	0.000203333	0.203333	6.5009e-08	-16.5487
	2955	7	6.1	9.7	5.7		2.1	1.2	1.2	0.8		0.0021	0.0012	0.0012	0.0008	0.0053	0.00014	8e-05	8e-05	5.33333e-05	0.000353333	0.0168	0.0096	0.0096	0.0064	3.53333e-07	0.000353333	0.000706667	0.706667		8.83333e-05	8.83333e-08	8.83333e-05	0.000176667	0.176667	5.64833e-08	-16.6893
	2970	7	6.4	9.5	6.1		2.1	1.5	1.5	1.2		0.0021	0.0015	0.0015	0.0012	0.0063	0.00014	0.0001	0.0001	8e-05	0.00042	0.0168	0.012	0.012	0.0096	4.2e-07	0.00042	0.00084	0.84		0.000105	1.05e-07	0.000105	0.00021	0.21	6.71405e-08	-16.5165
	2985	7.2	6.6	9.4	6.1		2.3	1.7	1.7	1.2		0.0023	0.0017	0.0017	0.0012	0.0069	0.000153333	0.000113333	0.000113333	8e-05	0.00046	0.0184	0.0136	0.0136	0.0096	4.6e-07	0.00046	0.00092	0.92		0.000115	1.15e-07	0.000115	0.00023	0.23	7.35348e-08	-16.4255
	3000	7.1	6.5	7.2	6		2.2	1.6	1.6	1.1		0.0022	0.0016	0.0016	0.0011	0.0065	0.000146667	0.000106667	0.000106667	7.33333e-05	0.000433333	0.0176	0.0128	0.0128	0.0088	4.33333e-07	0.000433333	0.000866667	0.866667		0.000108333	1.08333e-07	0.000108333	0.000216667	0.216667	6.92719e-08	-16.4852
	3015	7	6.7	6.9	5.7		2.1	1.8	1.8	0.8		0.0021	0.0018	0.0018	0.0008	0.0065	0.00014	0.00012	0.00012	5.33333e-05	0.000433333	0.0168	0.0144	0.0144	0.0064	4.33333e-07	0.000433333	0.000866667	0.866667		0.000108333	1.08333e-07	0.000108333	0.000216667	0.216667	6.92719e-08	-16.4852
	3030	7	6.9	7.1	6		2.1	2	2	1.1		0.0021	0.002	0.002	0.0011	0.0072	0.00014	0.000133333	0.000133333	7.33333e-05	0.00048	0.0168	0.016	0.016	0.0088	4.8e-07	0.00048	0.00096	0.96		0.00012	1.2e-07	0.00012	0.00024	0.24	7.6732e-08	-16.3829
	3045	7	6.6	6.7	6		2.1	1.7	1.7	1.1		0.0021	0.0017	0.0017	0.0011	0.0066	0.00014	0.000113333	0.000113333	7.33333e-05	0.00044	0.0168	0.0136	0.0136	0.0088	4.4e-07	0.00044	0.00088	0.88		0.00011	1.1e-07	0.00011	0.00022	0.22	7.03377e-08	-16.47			Day 17
	3060	7.2	6.6	6.7	5.9		2.3	1.7	1.7	1		0.0023	0.0017	0.0017	0.001	0.0067	0.000153333	0.000113333	0.000113333	6.66667e-05	0.000446667	0.0184	0.0136	0.0136	0.008	4.46667e-07	0.000446667	0.000893333	0.893333		0.000111667	1.11667e-07	0.000111667	0.000223333	0.223333	7.14034e-08	-16.4549
	3075	7.1	6.5	6.7	5.6		2.2	1.6	1.6	0.7		0.0022	0.0016	0.0016	0.0007	0.0061	0.000146667	0.000106667	0.000106667	4.66667e-05	0.000406667	0.0176	0.0128	0.0128	0.0056	4.06667e-07	0.000406667	0.000813333	0.813333		0.000101667	1.01667e-07	0.000101667	0.000203333	0.203333	6.5009e-08	-16.5487
	3090	6.9	6.6	6.6	5.8		2	1.7	1.7	0.9		0.002	0.0017	0.0017	0.0009	0.0063	0.000133333	0.000113333	0.000113333	6e-05	0.00042	0.016	0.0136	0.0136	0.0072	4.2e-07	0.00042	0.00084	0.84		0.000105	1.05e-07	0.000105	0.00021	0.21	6.71405e-08	-16.5165
	3105	6.9	6.7	6.9	5.5		2	1.8	1.8	0.6		0.002	0.0018	0.0018	0.0006	0.0062	0.000133333	0.00012	0.00012	4e-05	0.000413333	0.016	0.0144	0.0144	0.0048	4.13333e-07	0.000413333	0.000826667	0.826667		0.000103333	1.03333e-07	0.000103333	0.000206667	0.206667	6.60748e-08	-16.5325
	3120	6.9	6.5	6.7	5.6		2	1.6	1.6	0.7		0.002	0.0016	0.0016	0.0007	0.0059	0.000133333	0.000106667	0.000106667	4.66667e-05	0.000393333	0.016	0.0128	0.0128	0.0056	3.93333e-07	0.000393333	0.000786667	0.786667		9.83333e-05	9.83333e-08	9.83333e-05	0.000196667	0.196667	6.28776e-08	-16.5821
	3135	7.1	6.8	6.7	5.7		2.2	1.9	1.9	0.8		0.0022	0.0019	0.0019	0.0008	0.0068	0.000146667	0.000126667	0.000126667	5.33333e-05	0.000453333	0.0176	0.0152	0.0152	0.0064	4.53333e-07	0.000453333	0.000906667	0.906667		0.000113333	1.13333e-07	0.000113333	0.000226667	0.226667	7.24691e-08	-16.4401
	3150	7	6.7	6.4	5.9		2.1	1.8	1.8	1		0.0021	0.0018	0.0018	0.001	0.0067	0.00014	0.00012	0.00012	6.66667e-05	0.000446667	0.0168	0.0144	0.0144	0.008	4.46667e-07	0.000446667	0.000893333	0.893333		0.000111667	1.11667e-07	0.000111667	0.000223333	0.223333	7.14034e-08	-16.4549
	3165	7	6.7	6.5	5.8		2.1	1.8	1.8	0.9		0.0021	0.0018	0.0018	0.0009	0.0066	0.00014	0.00012	0.00012	6e-05	0.00044	0.0168	0.0144	0.0144	0.0072	4.4e-07	0.00044	0.00088	0.88		0.00011	1.1e-07	0.00011	0.00022	0.22	7.03377e-08	-16.47
	3180	7	6.9	6.7	5.7		2.1	2	2	0.8		0.0021	0.002	0.002	0.0008	0.0069	0.00014	0.000133333	0.000133333	5.33333e-05	0.00046	0.0168	0.016	0.016	0.0064	4.6e-07	0.00046	0.00092	0.92		0.000115	1.15e-07	0.000115	0.00023	0.23	7.35348e-08	-16.4255
	3195	6.9	6.8	6.9	5.9		2	1.9	1.9	1		0.002	0.0019	0.0019	0.001	0.0068	0.000133333	0.000126667	0.000126667	6.66667e-05	0.000453333	0.016	0.0152	0.0152	0.008	4.53333e-07	0.000453333	0.000906667	0.906667		0.000113333	1.13333e-07	0.000113333	0.000226667	0.226667	7.24691e-08	-16.4401
	3210	6.7	6.6	6.7	5.8		1.8	1.7	1.7	0.9		0.0018	0.0017	0.0017	0.0009	0.0061	0.00012	0.000113333	0.000113333	6e-05	0.000406667	0.0144	0.0136	0.0136	0.0072	4.06667e-07	0.000406667	0.000813333	0.813333		0.000101667	1.01667e-07	0.000101667	0.000203333	0.203333	6.5009e-08	-16.5487
	3225	6.6	6.5	6.8	5.9		1.7	1.6	1.6	1		0.0017	0.0016	0.0016	0.001	0.0059	0.000113333	0.000106667	0.000106667	6.66667e-05	0.000393333	0.0136	0.0128	0.0128	0.008	3.93333e-07	0.000393333	0.000786667	0.786667		9.83333e-05	9.83333e-08	9.83333e-05	0.000196667	0.196667	6.28776e-08	-16.5821
	3240	6.5	6.8	6.9	5.7		1.6	1.9	1.9	0.8		0.0016	0.0019	0.0019	0.0008	0.0062	0.000106667	0.000126667	0.000126667	5.33333e-05	0.000413333	0.0128	0.0152	0.0152	0.0064	4.13333e-07	0.000413333	0.000826667	0.826667		0.000103333	1.03333e-07	0.000103333	0.000206667	0.206667	6.60748e-08	-16.5325
	3255	6.5	6.6	6.5	6.1		1.6	1.7	1.7	1.2		0.0016	0.0017	0.0017	0.0012	0.0062	0.000106667	0.000113333	0.000113333	8e-05	0.000413333	0.0128	0.0136	0.0136	0.0096	4.13333e-07	0.000413333	0.000826667	0.826667		0.000103333	1.03333e-07	0.000103333	0.000206667	0.206667	6.60748e-08	-16.5325			Day 18
	3270	6.6	6.9	6.6	5.9		1.7	2	2	1		0.0017	0.002	0.002	0.001	0.0067	0.000113333	0.000133333	0.000133333	6.66667e-05	0.000446667	0.0136	0.016	0.016	0.008	4.46667e-07	0.000446667	0.000893333	0.893333		0.000111667	1.11667e-07	0.000111667	0.000223333	0.223333	7.14034e-08	-16.4549
	3285	6.8	6.8	6.5	6.2		1.9	1.9	1.9	1.3		0.0019	0.0019	0.0019	0.0013	0.007	0.000126667	0.000126667	0.000126667	8.66667e-05	0.000466667	0.0152	0.0152	0.0152	0.0104	4.66667e-07	0.000466667	0.000933333	0.933333		0.000116667	1.16667e-07	0.000116667	0.000233333	0.233333	7.46005e-08	-16.4111
	3300	6.8	6.6	6.7	6.4		1.9	1.7	1.7	1.5		0.0019	0.0017	0.0017	0.0015	0.0068	0.000126667	0.000113333	0.000113333	0.0001	0.000453333	0.0152	0.0136	0.0136	0.012	4.53333e-07	0.000453333	0.000906667	0.906667		0.000113333	1.13333e-07	0.000113333	0.000226667	0.226667	7.24691e-08	-16.4401
	3315	6.5	6.5	6.4	6.3		1.6	1.6	1.6	1.4		0.0016	0.0016	0.0016	0.0014	0.0062	0.000106667	0.000106667	0.000106667	9.33333e-05	0.000413333	0.0128	0.0128	0.0128	0.0112	4.13333e-07	0.000413333	0.000826667	0.826667		0.000103333	1.03333e-07	0.000103333	0.000206667	0.206667	6.60748e-08	-16.5325
	3330	7	6.4	6.5	6.2		2.1	1.5	1.5	1.3		0.0021	0.0015	0.0015	0.0013	0.0064	0.00014	0.0001	0.0001	8.66667e-05	0.000426667	0.0168	0.012	0.012	0.0104	4.26667e-07	0.000426667	0.000853333	0.853333		0.000106667	1.06667e-07	0.000106667	0.000213333	0.213333	6.82062e-08	-16.5007
	3345	6.7	6.2	6.6	6.2		1.8	1.3	1.3	1.3		0.0018	0.0013	0.0013	0.0013	0.0057	0.00012	8.66667e-05	8.66667e-05	8.66667e-05	0.00038	0.0144	0.0104	0.0104	0.0104	3.8e-07	0.00038	0.00076	0.76		9.5e-05	9.5e-08	9.5e-05	0.00019	0.19	6.07462e-08	-16.6166
	3360	6.5	6.4	6.7	6.2		1.6	1.5	1.5	1.3		0.0016	0.0015	0.0015	0.0013	0.0059	0.000106667	0.0001	0.0001	8.66667e-05	0.000393333	0.0128	0.012	0.012	0.0104	3.93333e-07	0.000393333	0.000786667	0.786667		9.83333e-05	9.83333e-08	9.83333e-05	0.000196667	0.196667	6.28776e-08	-16.5821
	3375	6.4	6.5	6.5	5.9		1.5	1.6	1.6	1		0.0015	0.0016	0.0016	0.001	0.0057	0.0001	0.000106667	0.000106667	6.66667e-05	0.00038	0.012	0.0128	0.0128	0.008	3.8e-07	0.00038	0.00076	0.76		9.5e-05	9.5e-08	9.5e-05	0.00019	0.19	6.07462e-08	-16.6166
	3390	6.2	6.2	6.6	5.8		1.3	1.3	1.3	0.9		0.0013	0.0013	0.0013	0.0009	0.0048	8.66667e-05	8.66667e-05	8.66667e-05	6e-05	0.00032	0.0104	0.0104	0.0104	0.0072	3.2e-07	0.00032	0.00064	0.64		8e-05	8e-08	8e-05	0.00016	0.16	5.11547e-08	-16.7884
	3405	6.3	6.1	6.8	5.9		1.4	1.2	1.2	1		0.0014	0.0012	0.0012	0.001	0.0048	9.33333e-05	8e-05	8e-05	6.66667e-05	0.00032	0.0112	0.0096	0.0096	0.008	3.2e-07	0.00032	0.00064	0.64		8e-05	8e-08	8e-05	0.00016	0.16	5.11547e-08	-16.7884
	3420	6.5	6	6.7	6.2		1.6	1.1	1.1	1.3		0.0016	0.0011	0.0011	0.0013	0.0051	0.000106667	7.33333e-05	7.33333e-05	8.66667e-05	0.00034	0.0128	0.0088	0.0088	0.0104	3.4e-07	0.00034	0.00068	0.68		8.5e-05	8.5e-08	8.5e-05	0.00017	0.17	5.43518e-08	-16.7278
	3435	6.1	5.9	6.9	6.5		1.2	1	1	1.6		0.0012	0.001	0.001	0.0016	0.0048	8e-05	6.66667e-05	6.66667e-05	0.000106667	0.00032	0.0096	0.008	0.008	0.0128	3.2e-07	0.00032	0.00064	0.64		8e-05	8e-08	8e-05	0.00016	0.16	5.11547e-08	-16.7884
	3450	6.2	5.7	6.8	6.8		1.3	0.8	0.8	1.9		0.0013	0.0008	0.0008	0.0019	0.0048	8.66667e-05	5.33333e-05	5.33333e-05	0.000126667	0.00032	0.0104	0.0064	0.0064	0.0152	3.2e-07	0.00032	0.00064	0.64		8e-05	8e-08	8e-05	0.00016	0.16	5.11547e-08	-16.7884
	3465	6	5.8	6.9	6.9		1.1	0.9	0.9	2		0.0011	0.0009	0.0009	0.002	0.0049	7.33333e-05	6e-05	6e-05	0.000133333	0.000326667	0.0088	0.0072	0.0072	0.016	3.26667e-07	0.000326667	0.000653333	0.653333		8.16667e-05	8.16667e-08	8.16667e-05	0.000163333	0.163333	5.22204e-08	-16.7678

## Sheet: HFCW_LATERALS
Day 1				Day 2				Day 3				Day 4				Day 5				Day 6				Day 7				Day 8				Day 9				Day 10				Day 11				Day 12				Day 13
0.1304	0.092	0.102	0.0832	0.1036	0.0576	0.0484	0.0208	0.0428	0.052	0.0592	0.0528	0.0264	0.0532	0.06	0.0316	0.0456	0.044	0.052	0.0256	0.0452	0.046	0.0656	0.0288	0.0388	0.0416	0.0488	0.0144	0.0348	0.04	0.0464	0.0088	0.0348	0.0376	0.044	0.03	0.0284	0.0348	0.0336	0.0336	0.0136	0.026	0.0212	0.0212	0.0148	0.026	0.0232	0.016	0.0156	0.0156
0.1228	0.0912	0.0952	0.0812	0.0512	0.0568	0.0472	0.0192	0.0328	0.0496	0.0584	0.0528	0.0256	0.0532	0.0584	0.0312	0.0432	0.0432	0.0516	0.0244	0.044	0.044	0.0592	0.0284	0.0388	0.0412	0.048	0.014	0.0344	0.0392	0.0456	0.0084	0.0344	0.0368	0.0432	0.008	0.026	0.032	0.0312	0.0312	0.0136	0.0244	0.0164	0.0164	0.0144	0.0224	0.0228	0.016	0.0152	0.0152
0.1224	0.0888	0.0916	0.072	0.0492	0.0528	0.0436	0.0168	0.0324	0.0492	0.0584	0.0432	0.0256	0.0524	0.0572	0.0308	0.042	0.0424	0.0508	0.0236	0.0436	0.044	0.0576	0.0284	0.0384	0.0412	0.0476	0.0136	0.0344	0.0392	0.0448	0.0072	0.034	0.036	0.0428	0.0068	0.0256	0.0316	0.0304	0.0304	0.0132	0.0236	0.0152	0.0152	0.014	0.0212	0.0224	0.0152	0.0152	0.0152
0.1212	0.0876	0.0912	0.07	0.0456	0.048	0.042	0.0164	0.0316	0.0488	0.058	0.0412	0.0256	0.0516	0.0572	0.0304	0.042	0.042	0.0492	0.0236	0.0432	0.0432	0.0572	0.028	0.0376	0.0408	0.0472	0.0092	0.034	0.0388	0.0448	0.0068	0.0336	0.0356	0.0424	0.006	0.0252	0.0308	0.0288	0.0288	0.0124	0.0236	0.0152	0.0152	0.014	0.0204	0.0212	0.0148	0.0144	0.0144
0.1212	0.0872	0.0836	0.0596	0.04	0.0468	0.0404	0.016	0.0304	0.0484	0.058	0.0408	0.0256	0.0504	0.0564	0.03	0.0416	0.04	0.0488	0.0232	0.0432	0.0432	0.0564	0.0276	0.0372	0.0404	0.0468	0.0068	0.0336	0.0384	0.0444	0.0064	0.0336	0.0352	0.042	0.006	0.0208	0.0292	0.0236	0.0236	0.0124	0.0228	0.0084	0.0084	0.0136	0.0156	0.0176	0.0148	0.0144	0.0144
0.1188	0.0844	0.078	0.0516	0.0392	0.0452	0.0376	0.0156	0.0304	0.0484	0.0572	0.03	0.0248	0.0504	0.0564	0.03	0.0416	0.0392	0.048	0.0232	0.042	0.0428	0.056	0.0272	0.036	0.0404	0.0464	0.0068	0.0332	0.0376	0.0436	0.0052	0.0332	0.0352	0.0412	0.006	0.0152	0.0292	0.0212	0.0212	0.012	0.0208	0.0084	0.0084	0.0132	0.0144	0.0144	0.0144	0.0144	0.0144
0.1168	0.084	0.074	0.0488	0.0376	0.0416	0.0332	0.0136	0.0296	0.0472	0.0572	0.03	0.0248	0.05	0.056	0.0292	0.0412	0.0384	0.0476	0.0232	0.0408	0.0424	0.0548	0.0268	0.0352	0.0396	0.0464	0.0064	0.0332	0.0372	0.0436	0.0044	0.0332	0.0348	0.04	0.006	0.0136	0.028	0.0164	0.0164					0.0128	0.014	0.0124	0.014	0.014	0.014
0.076	0.084	0.0684	0.0468	0.0344	0.0412	0.03	0.0132	0.0296	0.0456	0.0556	0.0296	0.0248	0.05	0.0556	0.0292	0.0404	0.038	0.0472	0.0228	0.0408	0.0416	0.0544	0.0256					0.0324	0.0372	0.0428	0.0036	0.0332	0.0344	0.04	0.0056	0.0132	0.0276	0.0128	0.0128					0.0112	0.0132	0.012	0.014	0.0136	0.0136
0.0584	0.08	0.066	0.044	0.0264	0.04	0.0208	0.0132	0.0288	0.0424	0.0556	0.0292	0.0244	0.05	0.0552	0.0288	0.0404	0.038	0.0472	0.0224	0.0404	0.0416	0.0516	0.0256									0.0328	0.0344	0.0396	0.0052	0.012	0.0244	0.0092	0.0092					0.0108	0.01	0.0072	0.0132	0.0132	0.0132
0.0584	0.0768	0.062	0.0436					0.028	0.0408	0.04	0.0292	0.0244	0.0492	0.0552	0.0288	0.0384	0.0376	0.0472	0.0224	0.0388	0.0416	0.05	0.0248									0.0328	0.0332	0.0388	0.0052									0.01	0.01	0.0068	0.0032	0.0124	0.0124
0.0548	0.0764	0.0332	0.0412					0.024	0.0396	0.0352	0.026	0.0244	0.0492	0.0548	0.0272	0.032	0.0368	0.0464	0.022	0.0388	0.0408	0.0496	0.0244									0.0328	0.032	0.038	0.0048									0.0096	0.0096	0.0056	0.0028	0.012	0.012
0.0504	0.0636	0.03	0.038					0.024	0.0388	0.0324	0.024	0.024	0.0488	0.0548	0.0272	0.0284	0.0364	0.046	0.0188	0.0384	0.0404	0.0488	0.0244									0.0324	0.0316	0.0376	0.0048									0.0096	0.0096	0.0052	0.0028	0.0116	0.0116
								0.0212	0.0384	0.0304	0.0228	0.024	0.0488	0.0544	0.0264	0.026	0.0352	0.0456	0.0188	0.0364	0.0392	0.0488	0.024									0.0312	0.0312	0.0372	0.0048									0.008	0.008	0.0052	0.0028	0.0092	0.0092
												0.024	0.0248	0.054	0.0264	0.0252	0.0324	0.0452	0.0184	0.0308	0.038	0.0476	0.0228									0.0304	0.0312	0.0364	0.0044									0.008	0.008	0.0052	0.0024
												0.0236	0.0248	0.0512	0.026	0.0248	0.0308	0.0312	0.0172	0.0032	0.0224	0.046	0.0216									0.03	0.0308	0.0352	0.0044
												0.0236	0.022	0.0508	0.0252	0.0224	0.0288	0.0292	0.0144													0.0292	0.0296	0.0344	0.0044
												0.0204	0.0216	0.0384	0.0248																	0.0292	0.0288	0.03	0.0036
												0.0096	0.0208	0.0376	0.0208																	0.0264	0.0284	0.03	0.0036
[truncated: 22 more columns]

## Sheet: HFCW_STACKED_LATERALS
Time	L1	L2	L3	L4	Average	Deg of Clogging L1	Deg of Clogging L2	Deg of Clogging L3	Deg of Clogging L4	Ave deg of clogging	Relative discharge	1/q	Volume (V)	t/V
0.25	0.2608	0.184	0.204	0.1664	0.2038	0	0	0	0	0	100	4.90677	0.05095	4.90677
0.5	0.2456	0.1824	0.1904	0.1624	0.1952	5.82822	0.869565	6.66667	2.40385	4.21982	95.7802	5.12295	0.0976	5.12295
0.75	0.2448	0.1776	0.1832	0.144	0.1874	6.13497	3.47826	10.1961	13.4615	8.04711	91.9529	5.33618	0.14055	5.33618
1	0.2424	0.1752	0.1824	0.14	0.185	7.05521	4.78261	10.5882	15.8654	9.22473	90.7753	5.40541	0.185	5.40541
1.25	0.2424	0.1744	0.1672	0.1192	0.1758	7.05521	5.21739	18.0392	28.3654	13.739	86.261	5.68828	0.21975	5.68828
1.5	0.2376	0.1688	0.156	0.1056	0.167	8.89571	8.26087	23.5294	36.5385	18.0569	81.9431	5.98802	0.2505	5.98802
1.75	0.2336	0.168	0.148	0.1056	0.1638	10.4294	8.69565	27.451	36.5385	19.6271	80.3729	6.10501	0.28665	6.10501
2	0.2072	0.168	0.1368	0.1032	0.1538	20.5521	8.69565	32.9412	37.9808	24.5339	75.4661	6.50195	0.3076	6.50195
2.25	0.152	0.16	0.132	0.0976	0.1354	41.7178	13.0435	35.2941	41.3462	33.5623	66.4377	7.38552	0.30465	7.38552
2.5	0.1168	0.1536	0.1312	0.0936	0.1238	55.2147	16.5217	35.6863	43.75	39.2542	60.7458	8.07754	0.3095	8.07754
2.75	0.1168	0.1528	0.124	0.088	0.1204	55.2147	16.9565	39.2157	47.1154	40.9225	59.0775	8.30565	0.3311	8.30565
3	0.1096	0.1272	0.12	0.0872	0.111	57.9755	30.8696	41.1765	47.5962	45.5348	54.4652	9.00901	0.333	9.00901
3.25	0.1024	0.1152	0.1184	0.0864	0.1056	60.7362	37.3913	41.9608	48.0769	48.1845	51.8155	9.4697	0.3432	9.4697
3.5	0.1008	0.1136	0.1184	0.0824	0.1038	61.3497	38.2609	41.9608	50.4808	49.0677	50.9323	9.63391	0.3633	9.63391
3.75	0.0984	0.1064	0.1168	0.0824	0.101	62.2699	42.1739	42.7451	50.4808	50.4416	49.5584	9.90099	0.37875	9.90099
4	0.0912	0.1064	0.1168	0.0816	0.099	65.0307	42.1739	42.7451	50.9615	51.423	48.577	10.101	0.396	10.101
4.25	0.0912	0.1056	0.1168	0.076	0.0974	65.0307	42.6087	42.7451	54.3269	52.208	47.792	10.2669	0.41395	10.2669
4.5	0.0904	0.1048	0.116	0.0672	0.0946	65.3374	43.0435	43.1373	59.6154	53.5819	46.4181	10.5708	0.4257	10.5708
4.75	0.0904	0.104	0.116	0.0632	0.0934	65.3374	43.4783	43.1373	62.0192	54.1708	45.8292	10.7066	0.44365	10.7066
5	0.088	0.1032	0.1152	0.0624	0.0922	66.2577	43.913	43.5294	62.5	54.7596	45.2404	10.846	0.461	10.846
5.25	0.0872	0.1008	0.1144	0.0624	0.0912	66.5644	45.2174	43.9216	62.5	55.2502	44.7498	10.9649	0.4788	10.9649
5.5	0.0864	0.1008	0.1144	0.0616	0.0908	66.8712	45.2174	43.9216	62.9808	55.4465	44.5535	11.0132	0.4994	11.0132
5.75	0.0864	0.1	0.1144	0.0608	0.0904	66.8712	45.6522	43.9216	63.4615	55.6428	44.3572	11.0619	0.5198	11.0619
6	0.0864	0.1	0.1144	0.0608	0.0904	66.8712	45.6522	43.9216	63.4615	55.6428	44.3572	11.0619	0.5424	11.0619
6.25	0.0856	0.1	0.1144	0.06	0.09	67.1779	45.6522	43.9216	63.9423	55.8391	44.1609	11.1111	0.5625	11.1111
6.5	0.084	0.0992	0.1128	0.06	0.089	67.7914	46.087	44.7059	63.9423	56.3297	43.6703	11.236	0.5785	11.236
6.75	0.084	0.0984	0.1128	0.06	0.0888	67.7914	46.5217	44.7059	63.9423	56.4279	43.5721	11.2613	0.5994	11.2613
7	0.084	0.0984	0.1128	0.06	0.0888	67.7914	46.5217	44.7059	63.9423	56.4279	43.5721	11.2613	0.6216	11.2613
7.25	0.0832	0.0984	0.112	0.06	0.0884	68.0982	46.5217	45.098	63.9423	56.6241	43.3759	11.3122	0.6409	11.3122
7.5	0.0832	0.0976	0.112	0.0592	0.088	68.0982	46.9565	45.098	64.4231	56.8204	43.1796	11.3636	0.66	11.3636
7.75	0.0824	0.0976	0.1112	0.0584	0.0874	68.4049	46.9565	45.4902	64.9038	57.1148	42.8852	11.4416	0.67735	11.4416
8	0.0816	0.0976	0.1112	0.0584	0.0872	68.7117	46.9565	45.4902	64.9038	57.213	42.787	11.4679	0.6976	11.4679
8.25	0.0816	0.0968	0.1112	0.0584	0.087	68.7117	47.3913	45.4902	64.9038	57.3111	42.6889	11.4943	0.71775	11.4943
8.5	0.0808	0.0968	0.1104	0.0584	0.0866	69.0184	47.3913	45.8824	64.9038	57.5074	42.4926	11.5473	0.7361	11.5473
8.75	0.0808	0.096	0.1104	0.0576	0.0862	69.0184	47.8261	45.8824	65.3846	57.7036	42.2964	11.6009	0.75425	11.6009
9	0.0808	0.0944	0.1096	0.0576	0.0856	69.0184	48.6957	46.2745	65.3846	57.998	42.002	11.6822	0.7704	11.6822
9.25	0.08	0.0936	0.1096	0.0576	0.0852	69.3252	49.1304	46.2745	65.3846	58.1943	41.8057	11.7371	0.7881	11.7371
9.5	0.0784	0.092	0.1096	0.0576	0.0844	69.9387	50	46.2745	65.3846	58.5868	41.4132	11.8483	0.8018	11.8483
9.75	0.0776	0.0912	0.1088	0.0568	0.0836	70.2454	50.4348	46.6667	65.8654	58.9794	41.0206	11.9617	0.8151	11.9617
10	0.0776	0.0904	0.1088	0.0568	0.0834	70.2454	50.8696	46.6667	65.8654	59.0775	40.9225	11.9904	0.834	11.9904
10.25	0.0776	0.088	0.108	0.056	0.0824	70.2454	52.1739	47.0588	66.3462	59.5682	40.4318	12.1359	0.8446	12.1359
10.5	0.0776	0.088	0.104	0.0552	0.0812	70.2454	52.1739	49.0196	66.8269	60.157	39.843	12.3153	0.8526	12.3153
10.75	0.0768	0.088	0.1032	0.0544	0.0806	70.5521	52.1739	49.4118	67.3077	60.4514	39.5486	12.4069	0.86645	12.4069
11	0.0768	0.0864	0.1032	0.0544	0.0802	70.5521	53.0435	49.4118	67.3077	60.6477	39.3523	12.4688	0.8822	12.4688
11.25	0.0768	0.0864	0.1024	0.0544	0.08	70.5521	53.0435	49.8039	67.3077	60.7458	39.2542	12.5	0.9	12.5
11.5	0.0752	0.0864	0.1016	0.0536	0.0792	71.1656	53.0435	50.1961	67.7885	61.1384	38.8616	12.6263	0.9108	12.6263
11.75	0.0752	0.0856	0.1016	0.0528	0.0788	71.1656	53.4783	50.1961	68.2692	61.3346	38.6654	12.6904	0.9259	12.6904
12	0.0744	0.0848	0.1	0.0528	0.078	71.4724	53.913	50.9804	68.2692	61.7272	38.2728	12.8205	0.936	12.8205
12.25	0.0728	0.0848	0.0992	0.052	0.0772	72.0859	53.913	51.3725	68.75	62.1197	37.8803	12.9534	0.9457	12.9534
12.5	0.072	0.0848	0.0984	0.052	0.0768	72.3926	53.913	51.7647	68.75	62.316	37.684	13.0208	0.96	13.0208
12.75	0.0704	0.084	0.0976	0.0512	0.0758	73.0061	54.3478	52.1569	69.2308	62.8067	37.1933	13.1926	0.96645	13.1926
13	0.0696	0.0832	0.0976	0.0512	0.0754	73.3129	54.7826	52.1569	69.2308	63.0029	36.9971	13.2626	0.9802	13.2626
13.25	0.0696	0.0832	0.0976	0.0512	0.0754	73.3129	54.7826	52.1569	69.2308	63.0029	36.9971	13.2626	0.99905	13.2626
13.5	0.0688	0.0832	0.0976	0.0504	0.075	73.6196	54.7826	52.1569	69.7115	63.1992	36.8008	13.3333	1.0125	13.3333
13.75	0.0688	0.0832	0.0968	0.0496	0.0746	73.6196	54.7826	52.549	70.1923	63.3955	36.6045	13.4048	1.02575	13.4048
14	0.0688	0.0832	0.096	0.0496	0.0744	73.6196	54.7826	52.9412	70.1923	63.4936	36.5064	13.4409	1.0416	13.4409
14.25	0.0688	0.0824	0.096	0.0488	0.074	73.6196	55.2174	52.9412	70.6731	63.6899	36.3101	13.5135	1.0545	13.5135
14.5	0.068	0.0824	0.0952	0.0488	0.0736	73.9264	55.2174	53.3333	70.6731	63.8862	36.1138	13.587	1.0672	13.587
14.75	0.068	0.0824	0.0952	0.0488	0.0736	73.9264	55.2174	53.3333	70.6731	63.8862	36.1138	13.587	1.0856	13.587
15	0.0672	0.0816	0.0952	0.048	0.073	74.2331	55.6522	53.3333	71.1538	64.1806	35.8194	13.6986	1.095	13.6986
15.25	0.0672	0.0816	0.0944	0.048	0.0728	74.2331	55.6522	53.7255	71.1538	64.2787	35.7213	13.7363	1.1102	13.7363
15.5	0.0672	0.0816	0.0944	0.0472	0.0726	74.2331	55.6522	53.7255	71.6346	64.3768	35.6232	13.7741	1.1253	13.7741
15.75	0.0664	0.0808	0.0944	0.0472	0.0722	74.5399	56.087	53.7255	71.6346	64.5731	35.4269	13.8504	1.13715	13.8504
16	0.0664	0.0808	0.0944	0.0472	0.0722	74.5399	56.087	53.7255	71.6346	64.5731	35.4269	13.8504	1.1552	13.8504
16.25	0.0664	0.0808	0.0944	0.0464	0.072	74.5399	56.087	53.7255	72.1154	64.6712	35.3288	13.8889	1.17	13.8889
16.5	0.0664	0.08	0.0936	0.0464	0.0716	74.5399	56.5217	54.1176	72.1154	64.8675	35.1325	13.9665	1.1814	13.9665
16.75	0.0664	0.08	0.0928	0.0464	0.0714	74.5399	56.5217	54.5098	72.1154	64.9657	35.0343	14.0056	1.19595	14.0056
17	0.0656	0.08	0.0928	0.0456	0.071	74.8466	56.5217	54.5098	72.5962	65.1619	34.8381	14.0845	1.207	14.0845
17.25	0.0656	0.0792	0.0928	0.0456	0.0708	74.8466	56.9565	54.5098	72.5962	65.2601	34.7399	14.1243	1.2213	14.1243
17.5	0.0656	0.0792	0.0928	0.0456	0.0708	74.8466	56.9565	54.5098	72.5962	65.2601	34.7399	14.1243	1.239	14.1243
17.75	0.0656	0.0784	0.092	0.0448	0.0702	74.8466	57.3913	54.902	73.0769	65.5545	34.4455	14.245	1.24605	14.245
18	0.0648	0.0784	0.092	0.0448	0.07	75.1534	57.3913	54.902	73.0769	65.6526	34.3474	14.2857	1.26	14.2857
18.25	0.0648	0.0784	0.0912	0.044	0.0696	75.1534	57.3913	55.2941	73.5577	65.8489	34.1511	14.3678	1.2702	14.3678
18.5	0.0648	0.0784	0.0912	0.0432	0.0694	75.1534	57.3913	55.2941	74.0385	65.947	34.053	14.4092	1.2839	14.4092
18.75	0.064	0.0776	0.0904	0.0424	0.0686	75.4601	57.8261	55.6863	74.5192	66.3395	33.6605	14.5773	1.28625	14.5773
19	0.0632	0.0776	0.0896	0.0424	0.0682	75.7669	57.8261	56.0784	74.5192	66.5358	33.4642	14.6628	1.2958	14.6628
19.25	0.0624	0.0768	0.0896	0.0416	0.0676	76.0736	58.2609	56.0784	75	66.8302	33.1698	14.7929	1.3013	14.7929
19.5	0.0616	0.0768	0.0888	0.0416	0.0672	76.3804	58.2609	56.4706	75	67.0265	32.9735	14.881	1.3104	14.881
19.75	0.0608	0.0768	0.088	0.0384	0.066	76.6871	58.2609	56.8627	76.9231	67.6153	32.3847	15.1515	1.3035	15.1515
20	0.0608	0.076	0.0872	0.0376	0.0654	76.6871	58.6957	57.2549	77.4038	67.9097	32.0903	15.2905	1.308	15.2905
20.25	0.0608	0.076	0.0872	0.0376	0.0654	76.6871	58.6957	57.2549	77.4038	67.9097	32.0903	15.2905	1.32435	15.2905
20.5	0.06	0.076	0.0872	0.0368	0.065	76.9939	58.6957	57.2549	77.8846	68.106	31.894	15.3846	1.3325	15.3846
20.75	0.0592	0.0752	0.0864	0.0344	0.0638	77.3006	59.1304	57.6471	79.3269	68.6948	31.3052	15.674	1.32385	15.674
21	0.0592	0.0752	0.0856	0.0336	0.0634	77.3006	59.1304	58.0392	79.8077	68.8911	31.1089	15.7729	1.3314	15.7729
21.25	0.0584	0.0752	0.0856	0.0328	0.063	77.6074	59.1304	58.0392	80.2885	69.0873	30.9127	15.873	1.33875	15.873
21.5	0.0584	0.0744	0.0848	0.0328	0.0626	77.6074	59.5652	58.4314	80.2885	69.2836	30.7164	15.9744	1.3459	15.9744
21.75	0.0576	0.0744	0.084	0.0328	0.0622	77.9141	59.5652	58.8235	80.2885	69.4799	30.5201	16.0772	1.35285	16.0772
22	0.0568	0.0736	0.084	0.032	0.0616	78.2209	60	58.8235	80.7692	69.7743	30.2257	16.2338	1.3552	16.2338
22.25	0.0568	0.0736	0.0824	0.032	0.0612	78.2209	60	59.6078	80.7692	69.9706	30.0294	16.3399	1.3617	16.3399
22.5	0.056	0.0728	0.0808	0.032	0.0604	78.5276	60.4348	60.3922	80.7692	70.3631	29.6369	16.5563	1.359	16.5563
22.75	0.0528	0.072	0.08	0.0312	0.059	79.7546	60.8696	60.7843	81.25	71.05	28.95	16.9492	1.34225	16.9492
23	0.0528	0.0712	0.08	0.0304	0.0586	79.7546	61.3043	60.7843	81.7308	71.2463	28.7537	17.0648	1.3478	17.0648
23.25	0.0528	0.0704	0.08	0.0304	0.0584	79.7546	61.7391	60.7843	81.7308	71.3445	28.6555	17.1233	1.3578	17.1233
23.5	0.052	0.0704	0.0792	0.0304	0.058	80.0613	61.7391	61.1765	81.7308	71.5407	28.4593	17.2414	1.363	17.2414
23.75	0.052	0.0704	0.0776	0.0296	0.0574	80.0613	61.7391	61.9608	82.2115	71.8351	28.1649	17.4216	1.36325	17.4216
24	0.0512	0.0696	0.0768	0.0296	0.0568	80.3681	62.1739	62.3529	82.2115	72.1295	27.8705	17.6056	1.3632	17.6056
24.25	0.0512	0.0696	0.076	0.0288	0.0564	80.3681	62.1739	62.7451	82.6923	72.3258	27.6742	17.7305	1.3677	17.7305
24.5	0.0512	0.0688	0.0752	0.0288	0.056	80.3681	62.6087	63.1373	82.6923	72.5221	27.4779	17.8571	1.372	17.8571
24.75	0.0512	0.0688	0.0752	0.0288	0.056	80.3681	62.6087	63.1373	82.6923	72.5221	27.4779	17.8571	1.386	17.8571
25	0.0512	0.0664	0.0752	0.028	0.0552	80.3681	63.913	63.1373	83.1731	72.9146	27.0854	18.1159	1.38	18.1159
25.25	0.0504	0.0648	0.0744	0.028	0.0544	80.6748	64.7826	63.5294	83.1731	73.3072	26.6928	18.3824	1.3736	18.3824
25.5	0.0504	0.064	0.0728	0.028	0.0538	80.6748	65.2174	64.3137	83.1731	73.6016	26.3984	18.5874	1.3719	18.5874
25.75	0.0496	0.064	0.0704	0.0272	0.0528	80.9816	65.2174	65.4902	83.6538	74.0922	25.9078	18.9394	1.3596	18.9394
26	0.0496	0.0632	0.0704	0.0272	0.0526	80.9816	65.6522	65.4902	83.6538	74.1904	25.8096	19.0114	1.3676	19.0114
26.25	0.0496	0.0632	0.0688	0.0264	0.052	80.9816	65.6522	66.2745	84.1346	74.4848	25.5152	19.2308	1.365	19.2308
26.5	0.0496	0.0624	0.0672	0.0264	0.0514	80.9816	66.087	67.0588	84.1346	74.7792	25.2208	19.4553	1.3621	19.4553
26.75	0.0488	0.0624	0.0664	0.0264	0.051	81.2883	66.087	67.451	84.1346	74.9755	25.0245	19.6078	1.36425	19.6078
27	0.0488	0.0616	0.0664	0.0256	0.0506	81.2883	66.5217	67.451	84.6154	75.1717	24.8283	19.7628	1.3662	19.7628
27.25	0.0488	0.0616	0.0648	0.0184	0.0484	81.2883	66.5217	68.2353	88.9423	76.2512	23.7488	20.6612	1.3189	20.6612
27.5	0.048	0.0616	0.0624	0.0184	0.0476	81.5951	66.5217	69.4118	88.9423	76.6438	23.3562	21.0084	1.309	21.0084
27.75	0.048	0.0592	0.0624	0.0176	0.0468	81.5951	67.8261	69.4118	89.4231	77.0363	22.9637	21.3675	1.2987	21.3675
28	0.048	0.0584	0.0608	0.0168	0.046	81.5951	68.2609	70.1961	89.9038	77.4289	22.5711	21.7391	1.288	21.7391
28.25	0.048	0.0584	0.0608	0.0168	0.046	81.5951	68.2609	70.1961	89.9038	77.4289	22.5711	21.7391	1.2995	21.7391
28.5	0.048	0.0576	0.06	0.0168	0.0456	81.5951	68.6957	70.5882	89.9038	77.6251	22.3749	21.9298	1.2996	21.9298
28.75	0.0472	0.0576	0.06	0.016	0.0452	81.9018	68.6957	70.5882	90.3846	77.8214	22.1786	22.1239	1.2995	22.1239
29	0.0472	0.0568	0.06	0.016	0.045	81.9018	69.1304	70.5882	90.3846	77.9195	22.0805	22.2222	1.305	22.2222
29.25	0.0448	0.056	0.0584	0.0152	0.0436	82.8221	69.5652	71.3725	90.8654	78.6065	21.3935	22.9358	1.2753	22.9358
29.5	0.0424	0.0552	0.0576	0.0152	0.0426	83.7423	70	71.7647	90.8654	79.0972	20.9028	23.4742	1.2567	23.4742
29.75	0.0416	0.052	0.0472	0.0144	0.0388	84.0491	71.7391	76.8627	91.3462	80.9617	19.0383	25.7732	1.1543	25.7732
30	0.0408	0.052	0.0464	0.0144	0.0384	84.3558	71.7391	77.2549	91.3462	81.158	18.842	26.0417	1.152	26.0417
30.25	0.032	0.0496	0.0456	0.0136	0.0352	87.7301	73.0435	77.6471	91.8269	82.7282	17.2718	28.4091	1.0648	28.4091
30.5	0.0312	0.0496	0.0448	0.0136	0.0348	88.0368	73.0435	78.0392	91.8269	82.9244	17.0756	28.7356	1.0614	28.7356
30.75	0.0304	0.0488	0.0424	0.0136	0.0338	88.3436	73.4783	79.2157	91.8269	83.4151	16.5849	29.5858	1.03935	29.5858
31	0.0304	0.0488	0.0424	0.0136	0.0338	88.3436	73.4783	79.2157	91.8269	83.4151	16.5849	29.5858	1.0478	29.5858
31.25	0.0304	0.0472	0.0424	0.0128	0.0332	88.3436	74.3478	79.2157	92.3077	83.7095	16.2905	30.1205	1.0375	30.1205
31.5	0.0296	0.0472	0.0416	0.0128	0.0328	88.6503	74.3478	79.6078	92.3077	83.9058	16.0942	30.4878	1.0332	30.4878
31.75	0.0288	0.0456	0.0352	0.0128	0.0306	88.9571	75.2174	82.7451	92.3077	84.9853	15.0147	32.6797	0.97155	32.6797
32	0.0288	0.0448	0.0328	0.0128	0.0298	88.9571	75.6522	83.9216	92.3077	85.3778	14.6222	33.557	0.9536	33.557
32.25	0.0288	0.0448	0.0328	0.0128	0.0298	88.9571	75.6522	83.9216	92.3077	85.3778	14.6222	33.557	0.96105	33.557
32.5	0.0288	0.044	0.0312	0.0128	0.0292	88.9571	76.087	84.7059	92.3077	85.6722	14.3278	34.2466	0.949	34.2466
32.75	0.0288	0.0432	0.0304	0.012	0.0286	88.9571	76.5217	85.098	92.7885	85.9666	14.0334	34.965	0.93665	34.965
33	0.028	0.0424	0.0304	0.012	0.0282	89.2638	76.9565	85.098	92.7885	86.1629	13.8371	35.461	0.9306	35.461
33.25	0.028	0.0416	0.0288	0.012	0.0276	89.2638	77.3913	85.8824	92.7885	86.4573	13.5427	36.2319	0.9177	36.2319
33.5	0.028	0.0416	0.028	0.012	0.0274	89.2638	77.3913	86.2745	92.7885	86.5554	13.4446	36.4964	0.9179	36.4964
33.75	0.028	0.0408	0.028	0.012	0.0272	89.2638	77.8261	86.2745	92.7885	86.6536	13.3464	36.7647	0.918	36.7647
34	0.0272	0.032	0.028	0.012	0.0248	89.5706	82.6087	86.2745	92.7885	87.8312	12.1688	40.3226	0.8432	40.3226
34.25	0.0272	0.0312	0.0256	0.012	0.024	89.5706	83.0435	87.451	92.7885	88.2237	11.7763	41.6667	0.822	41.6667
34.5	0.0272	0.0312	0.0256	0.0112	0.0238	89.5706	83.0435	87.451	93.2692	88.3219	11.6781	42.0168	0.8211	42.0168
34.75	0.0272	0.0312	0.0248	0.0112	0.0236	89.5706	83.0435	87.8431	93.2692	88.42	11.58	42.3729	0.8201	42.3729
35	0.0272	0.0304	0.024	0.0112	0.0232	89.5706	83.4783	88.2353	93.2692	88.6163	11.3837	43.1034	0.812	43.1034
35.25	0.0264	0.0304	0.024	0.0112	0.023	89.8773	83.4783	88.2353	93.2692	88.7144	11.2856	43.4783	0.81075	43.4783
35.5	0.0264	0.0288	0.0232	0.0112	0.0224	89.8773	84.3478	88.6275	93.2692	89.0088	10.9912	44.6429	0.7952	44.6429
35.75	0.0264	0.0288	0.0192	0.0112	0.0214	89.8773	84.3478	90.5882	93.2692	89.4995	10.5005	46.729	0.76505	46.729
36	0.0264	0.0288	0.0192	0.0112	0.0214	89.8773	84.3478	90.5882	93.2692	89.4995	10.5005	46.729	0.7704	46.729
36.25	0.0264	0.0288	0.0192	0.0104	0.0212	89.8773	84.3478	90.5882	93.75	89.5976	10.4024	47.1698	0.7685	47.1698
36.5	0.0256	0.0288	0.0184	0.0104	0.0208	90.184	84.3478	90.9804	93.75	89.7939	10.2061	48.0769	0.7592	48.0769
36.75	0.0248	0.0288	0.0184	0.0104	0.0206	90.4908	84.3478	90.9804	93.75	89.8921	10.1079	48.5437	0.75705	48.5437
37	0.0248	0.028	0.0184	0.0104	0.0204	90.4908	84.7826	90.9804	93.75	89.9902	10.0098	49.0196	0.7548	49.0196
37.25	0.0248	0.028	0.0176	0.0104	0.0202	90.4908	84.7826	91.3725	93.75	90.0883	9.91168	49.505	0.75245	49.505
37.5	0.024	0.028	0.0168	0.0104	0.0198	90.7975	84.7826	91.7647	93.75	90.2846	9.71541	50.5051	0.7425	50.5051
37.75	0.024	0.028	0.0168	0.0104	0.0198	90.7975	84.7826	91.7647	93.75	90.2846	9.71541	50.5051	0.74745	50.5051
38	0.024	0.028	0.0168	0.0104	0.0198	90.7975	84.7826	91.7647	93.75	90.2846	9.71541	50.5051	0.7524	50.5051
38.25	0.024	0.028	0.0168	0.0104	0.0198	90.7975	84.7826	91.7647	93.75	90.2846	9.71541	50.5051	0.75735	50.5051
38.5	0.0232	0.0272	0.016	0.0096	0.019	91.1043	85.2174	92.1569	94.2308	90.6771	9.32287	52.6316	0.7315	52.6316
38.75	0.0232	0.0272	0.016	0.0096	0.019	91.1043	85.2174	92.1569	94.2308	90.6771	9.32287	52.6316	0.73625	52.6316
39	0.0224	0.0264	0.016	0.0096	0.0186	91.411	85.6522	92.1569	94.2308	90.8734	9.12659	53.7634	0.7254	53.7634
39.25	0.0224	0.0264	0.016	0.0096	0.0186	91.411	85.6522	92.1569	94.2308	90.8734	9.12659	53.7634	0.73005	53.7634
39.5	0.0216	0.0264	0.016	0.0096	0.0184	91.7178	85.6522	92.1569	94.2308	90.9715	9.02846	54.3478	0.7268	54.3478
39.75	0.0216	0.0256	0.016	0.0096	0.0182	91.7178	86.087	92.1569	94.2308	91.0697	8.93032	54.9451	0.72345	54.9451
40	0.0216	0.0256	0.016	0.0096	0.0182	91.7178	86.087	92.1569	94.2308	91.0697	8.93032	54.9451	0.728	54.9451
40.25	0.0216	0.0248	0.016	0.0096	0.018	91.7178	86.5217	92.1569	94.2308	91.1678	8.83219	55.5556	0.7245	55.5556
40.5	0.0208	0.024	0.016	0.0096	0.0176	92.0245	86.9565	92.1569	94.2308	91.3641	8.63592	56.8182	0.7128	56.8182
40.75	0.0208	0.024	0.016	0.0088	0.0174	92.0245	86.9565	92.1569	94.7115	91.4622	8.53778	57.4713	0.70905	57.4713
41	0.0208	0.024	0.0152	0.0088	0.0172	92.0245	86.9565	92.549	94.7115	91.5604	8.43965	58.1395	0.7052	58.1395
41.25	0.0208	0.024	0.0152	0.0088	0.0172	92.0245	86.9565	92.549	94.7115	91.5604	8.43965	58.1395	0.7095	58.1395
41.5	0.0208	0.0232	0.0152	0.0088	0.017	92.0245	87.3913	92.549	94.7115	91.6585	8.34151	58.8235	0.7055	58.8235
41.75	0.0208	0.0216	0.0152	0.0088	0.0166	92.0245	88.2609	92.549	94.7115	91.8548	8.14524	60.241	0.69305	60.241
42	0.0208	0.0208	0.0152	0.0088	0.0164	92.0245	88.6957	92.549	94.7115	91.9529	8.04711	60.9756	0.6888	60.9756
42.25	0.02	0.02	0.0152	0.0088	0.016	92.3313	89.1304	92.549	94.7115	92.1492	7.85083	62.5	0.676	62.5
42.5	0.02	0.02	0.0144	0.0088	0.0158	92.3313	89.1304	92.9412	94.7115	92.2473	7.7527	63.2911	0.6715	63.2911
42.75	0.02	0.0192	0.0144	0.0088	0.0156	92.3313	89.5652	92.9412	94.7115	92.3454	7.65456	64.1026	0.6669	64.1026
43	0.02	0.0192	0.0144	0.0088	0.0156	92.3313	89.5652	92.9412	94.7115	92.3454	7.65456	64.1026	0.6708	64.1026
43.25	0.0192	0.0192	0.0144	0.0088	0.0154	92.638	89.5652	92.9412	94.7115	92.4436	7.55643	64.9351	0.66605	64.9351
43.5	0.0192	0.0192	0.0144	0.0088	0.0154	92.638	89.5652	92.9412	94.7115	92.4436	7.55643	64.9351	0.6699	64.9351
43.75	0.0192	0.0184	0.0144	0.008	0.015	92.638	90	92.9412	95.1923	92.6398	7.36016	66.6667	0.65625	66.6667
44	0.0192	0.0184	0.0144	0.008	0.015	92.638	90	92.9412	95.1923	92.6398	7.36016	66.6667	0.66	66.6667
44.25	0.0192	0.016	0.0144	0.008	0.0144	92.638	91.3043	92.9412	95.1923	92.9342	7.06575	69.4444	0.6372	69.4444
44.5	0.0184	0.016	0.0136	0.008	0.014	92.9448	91.3043	93.3333	95.1923	93.1305	6.86948	71.4286	0.623	71.4286
44.75	0.0184	0.016	0.0136	0.008	0.014	92.9448	91.3043	93.3333	95.1923	93.1305	6.86948	71.4286	0.6265	71.4286
45	0.0184	0.016	0.0136	0.008	0.014	92.9448	91.3043	93.3333	95.1923	93.1305	6.86948	71.4286	0.63	71.4286
45.25	0.0176	0.016	0.0136	0.008	0.0138	93.2515	91.3043	93.3333	95.1923	93.2287	6.77134	72.4638	0.62445	72.4638
45.5	0.0176	0.016	0.0136	0.008	0.0138	93.2515	91.3043	93.3333	95.1923	93.2287	6.77134	72.4638	0.6279	72.4638
45.75	0.0176	0.016	0.0136	0.008	0.0138	93.2515	91.3043	93.3333	95.1923	93.2287	6.77134	72.4638	0.63135	72.4638
46	0.0176	0.0152	0.0136	0.008	0.0136	93.2515	91.7391	93.3333	95.1923	93.3268	6.67321	73.5294	0.6256	73.5294
46.25	0.0176	0.0152	0.0136	0.008	0.0136	93.2515	91.7391	93.3333	95.1923	93.3268	6.67321	73.5294	0.629	73.5294
46.5	0.0168	0.0152	0.0136	0.008	0.0134	93.5583	91.7391	93.3333	95.1923	93.4249	6.57507	74.6269	0.6231	74.6269
46.75	0.0168	0.0152	0.0136	0.0072	0.0132	93.5583	91.7391	93.3333	95.6731	93.5231	6.47694	75.7576	0.6171	75.7576
47	0.0168	0.0152	0.0136	0.0072	0.0132	93.5583	91.7391	93.3333	95.6731	93.5231	6.47694	75.7576	0.6204	75.7576
47.25	0.0168	0.0144	0.0128	0.0072	0.0128	93.5583	92.1739	93.7255	95.6731	93.7193	6.28067	78.125	0.6048	78.125
47.5	0.0168	0.0144	0.0128	0.0072	0.0128	93.5583	92.1739	93.7255	95.6731	93.7193	6.28067	78.125	0.608	78.125
47.75	0.0168	0.0144	0.0128	0.0072	0.0128	93.5583	92.1739	93.7255	95.6731	93.7193	6.28067	78.125	0.6112	78.125
48	0.0168	0.0144	0.0128	0.0072	0.0128	93.5583	92.1739	93.7255	95.6731	93.7193	6.28067	78.125	0.6144	78.125
48.25	0.0168	0.0144	0.0128	0.0072	0.0128	93.5583	92.1739	93.7255	95.6731	93.7193	6.28067	78.125	0.6176	78.125
48.5	0.0168	0.0144	0.0128	0.0072	0.0128	93.5583	92.1739	93.7255	95.6731	93.7193	6.28067	78.125	0.6208	78.125
48.75	0.016	0.0144	0.0128	0.0072	0.0126	93.865	92.1739	93.7255	95.6731	93.8175	6.18253	79.3651	0.61425	79.3651
49	0.016	0.0136	0.0128	0.0072	0.0124	93.865	92.6087	93.7255	95.6731	93.9156	6.0844	80.6452	0.6076	80.6452
49.25	0.016	0.0136	0.012	0.0072	0.0122	93.865	92.6087	94.1176	95.6731	94.0137	5.98626	81.9672	0.60085	81.9672
49.5	0.016	0.0136	0.012	0.0072	0.0122	93.865	92.6087	94.1176	95.6731	94.0137	5.98626	81.9672	0.6039	81.9672
49.75	0.016	0.0136	0.012	0.0072	0.0122	93.865	92.6087	94.1176	95.6731	94.0137	5.98626	81.9672	0.60695	81.9672
50	0.016	0.0136	0.0112	0.0064	0.0118	93.865	92.6087	94.5098	96.1538	94.21	5.78999	84.7458	0.59	84.7458
50.25	0.0152	0.0136	0.0112	0.0064	0.0116	94.1718	92.6087	94.5098	96.1538	94.3081	5.69185	86.2069	0.5829	86.2069
50.5	0.0152	0.0136	0.0112	0.0064	0.0116	94.1718	92.6087	94.5098	96.1538	94.3081	5.69185	86.2069	0.5858	86.2069
50.75	0.0152	0.0136	0.0104	0.0064	0.0114	94.1718	92.6087	94.902	96.1538	94.4063	5.59372	87.7193	0.57855	87.7193
51	0.0144	0.0128	0.0104	0.0064	0.011	94.4785	93.0435	94.902	96.1538	94.6026	5.39745	90.9091	0.561	90.9091
51.25	0.0144	0.0128	0.0104	0.0064	0.011	94.4785	93.0435	94.902	96.1538	94.6026	5.39745	90.9091	0.56375	90.9091
51.5	0.0144	0.0128	0.0104	0.0064	0.011	94.4785	93.0435	94.902	96.1538	94.6026	5.39745	90.9091	0.5665	90.9091
51.75	0.0144	0.0128	0.0104	0.0064	0.011	94.4785	93.0435	94.902	96.1538	94.6026	5.39745	90.9091	0.56925	90.9091
52	0.0144	0.0128	0.0096	0.0064	0.0108	94.4785	93.0435	95.2941	96.1538	94.7007	5.29931	92.5926	0.5616	92.5926
52.25	0.0136	0.0128	0.0096	0.0064	0.0106	94.7853	93.0435	95.2941	96.1538	94.7988	5.20118	94.3396	0.55385	94.3396
52.5	0.0136	0.012	0.0096	0.0064	0.0104	94.7853	93.4783	95.2941	96.1538	94.897	5.10304	96.1538	0.546	96.1538
52.75	0.0128	0.012	0.0096	0.0064	0.0102	95.092	93.4783	95.2941	96.1538	94.9951	5.00491	98.0392	0.53805	98.0392
53	0.0128	0.012	0.0096	0.0064	0.0102	95.092	93.4783	95.2941	96.1538	94.9951	5.00491	98.0392	0.5406	98.0392
53.25	0.0128	0.0112	0.0088	0.0056	0.0096	95.092	93.913	95.6863	96.6346	95.2895	4.7105	104.167	0.5112	104.167
53.5	0.0128	0.0104	0.0088	0.0056	0.0094	95.092	94.3478	95.6863	96.6346	95.3876	4.61237	106.383	0.5029	106.383
53.75	0.0128	0.0104	0.008	0.0056	0.0092	95.092	94.3478	96.0784	96.6346	95.4858	4.51423	108.696	0.4945	108.696
54	0.012	0.0104	0.008	0.0056	0.009	95.3988	94.3478	96.0784	96.6346	95.5839	4.41609	111.111	0.486	111.111
54.25	0.012	0.0096	0.008	0.0056	0.0088	95.3988	94.7826	96.0784	96.6346	95.682	4.31796	113.636	0.4774	113.636
54.5	0.012	0.0096	0.008	0.0056	0.0088	95.3988	94.7826	96.0784	96.6346	95.682	4.31796	113.636	0.4796	113.636
54.75	0.0112	0.0088	0.0072	0.0056	0.0082	95.7055	95.2174	96.4706	96.6346	95.9764	4.02355	121.951	0.44895	121.951
55	0.0104	0.0088	0.0072	0.0056	0.008	96.0123	95.2174	96.4706	96.6346	96.0746	3.92542	125	0.44	125
55.25	0.0104	0.008	0.0072	0.0056	0.0078	96.0123	95.6522	96.4706	96.6346	96.1727	3.82728	128.205	0.43095	128.205
55.5	0.0104	0.0072	0.0072	0.0056	0.0076	96.0123	96.087	96.4706	96.6346	96.2709	3.72915	131.579	0.4218	131.579
55.75	0.0096	0.0064	0.0072	0.0048	0.007	96.319	96.5217	96.4706	97.1154	96.5653	3.43474	142.857	0.39025	142.857
56	0.0096	0.004	0.0072	0.0048	0.0064	96.319	97.8261	96.4706	97.1154	96.8597	3.14033	156.25	0.3584	156.25
56.25	0.0088	0.0032	0.0064	0.0048	0.0058	96.6258	98.2609	96.8627	97.1154	97.1541	2.84593	172.414	0.32625	172.414
56.5	0.0088	0.0016	0.0064	0.004	0.0052	96.6258	99.1304	96.8627	97.5962	97.4485	2.55152	192.308	0.2938	192.308
56.75	0.008	0.0008	0.0064	0.004	0.0048	96.9325	99.5652	96.8627	97.5962	97.6447	2.35525	208.333	0.2724	208.333
57	0.0072	0.0008	0.0056	0.004	0.0044	97.2393	99.5652	97.2549	97.5962	97.841	2.15898	227.273	0.2508	227.273
57.25	0.0072	0.0008	0.004	0.0032	0.0038	97.2393	99.5652	98.0392	98.0769	98.1354	1.86457	263.158	0.21755	263.158
57.5	0.0064	0.0008	0.0024	0.0032	0.0032	97.546	99.5652	98.8235	98.0769	98.4298	1.57017	312.5	0.184	312.5
57.75	0.0016	0.0008	0.0024	0.0016	0.0016	99.3865	99.5652	98.8235	99.0385	99.2149	0.785083	625	0.0924	625

## Sheet: ANOVA_Q RELATIVE
AF	HFCW
100	100
99.1031	95.7802		Anova: Single Factor
97.9821	91.9529
96.4126	90.7753		SUMMARY
93.722	86.261		Groups	Count	Sum	Average	Variance
91.704	81.9431		Column 1	225	7446.86	33.0972	650.622
90.1345	80.3729		Column 2	225	5568.3	24.748	374.354
89.9103	75.4661
89.4619	66.4377
85.426	60.7458		ANOVA
83.6323	59.0775		Source of Variation	SS	df	MS	F	P-value	F crit
83.1839	54.4652		Between Groups	7842.18	1	7842.18	15.3022	0.00010582	3.8623
82.5112	51.8155		Within Groups	229595	448	512.488
82.0628	50.9323
81.6144	49.5584		Total	237437	449
81.6144	48.577
69.9552	47.792
69.2825	46.4181
68.1614	45.8292
66.3677	45.2404
63.0045	44.7498
63.0045	44.5535
62.5561	44.3572
62.3318	44.3572
61.8834	44.1609
61.435	43.6703
61.435	43.5721
61.435	43.5721
61.435	43.3759
60.7623	43.1796
60.0897	42.8852
60.0897	42.787
60.0897	42.6889
59.8655	42.4926
59.8655	42.2964
59.8655	42.002
59.6413	41.8057
59.1928	41.4132
59.1928	41.0206
58.9686	40.9225
58.7444	40.4318
58.5202	39.843
57.6233	39.5486
56.9507	39.3523
56.9507	39.2542
56.278	38.8616
56.0538	38.6654
55.157	38.2728
54.4843	37.8803
54.4843	37.684
54.2601	37.1933
53.8117	36.9971
52.9148	36.9971
51.7937	36.8008
50.8969	36.6045
50.6726	36.5064
50	36.3101
49.3274	36.1138
48.8789	36.1138
48.4305	35.8194
48.2063	35.7213
47.3094	35.6232
47.0852	35.4269
46.861	35.4269
46.861	35.3288
46.4126	35.1325
46.1883	35.0343
45.9641	34.8381
45.7399	34.7399
45.2915	34.7399
45.0673	34.4455
44.6188	34.3474
44.6188	34.1511
44.1704	34.053
43.722	33.6605
43.2735	33.4642
43.2735	33.1698
43.2735	32.9735
42.8251	32.3847
42.8251	32.0903
42.1525	32.0903
42.1525	31.894
41.9283	31.3052
41.4798	31.1089
41.4798	30.9127
41.0314	30.7164
40.8072	30.5201
40.8072	30.2257
40.3587	30.0294
40.1345	29.6369
39.6861	28.95
39.2377	28.7537
39.2377	28.6555
39.0135	28.4593
39.0135	28.1649
39.0135	27.8705
38.565	27.6742
37.6682	27.4779
37.6682	27.4779
37.4439	27.0854
37.4439	26.6928
36.9955	26.3984
36.7713	25.9078
36.7713	25.8096
36.5471	25.5152
36.5471	25.2208
36.3229	25.0245
36.3229	24.8283
36.0987	23.7488
35.6502	23.3562
35.6502	22.9637
34.7534	22.5711
34.5291	22.5711
33.6323	22.3749
33.6323	22.1786
32.7354	22.0805
32.0628	21.3935
31.6143	20.9028
30.4933	19.0383
29.5964	18.842
28.2511	17.2718
27.13	17.0756
26.6816	16.5849
25.7848	16.5849
25.5605	16.2905
25.5605	16.0942
24.6637	15.0147
23.991	14.6222
23.3184	14.6222
22.87	14.3278
22.4215	14.0334
21.5247	13.8371
21.0762	13.5427
21.0762	13.4446
19.5067	13.3464
18.1614	12.1688
17.2646	11.7763
16.5919	11.6781
16.3677	11.58
16.1435	11.3837
16.1435	11.2856
15.9193	10.9912
15.2466	10.5005
15.0224	10.5005
14.7982	10.4024
14.7982	10.2061
14.574	10.1079
14.3498	10.0098
14.1256	9.91168
14.1256	9.71541
13.6771	9.71541
13.2287	9.71541
13.0045	9.71541
12.7803	9.32287
12.3318	9.32287
12.1076	9.12659
11.8834	9.12659
11.8834	9.02846
11.435	8.93032
10.5381	8.93032
10.5381	8.83219
10.5381	8.63592
10.3139	8.53778
10.0897	8.43965
9.86547	8.43965
9.64126	8.34151
9.64126	8.14524
9.41704	8.04711
9.19283	7.85083
9.19283	7.7527
9.19283	7.65456
8.74439	7.65456
8.52018	7.55643
7.62332	7.55643
7.62332	7.36016
7.62332	7.36016
7.17489	7.06575
6.95067	6.86948
6.95067	6.86948
6.72646	6.86948
6.50224	6.77134
6.50224	6.77134
6.50224	6.77134
5.8296	6.67321
5.8296	6.67321
5.38117	6.57507
5.15695	6.47694
4.93274	6.47694
4.70852	6.28067
4.26009	6.28067
4.03587	6.28067
3.81166	6.28067
3.81166	6.28067
3.36323	6.28067
4.3722	6.18253
4.3722	6.0844
4.3722	5.98626
4.03587	5.98626
4.03587	5.98626
3.69955	5.78999
3.69955	5.69185
3.69955	5.69185
3.69955	5.59372
3.69955	5.39745
3.69955	5.39745
3.69955	5.39745
3.69955	5.39745
3.69955	5.29931
3.69955	5.20118
3.69955	5.10304
3.02691	5.00491
3.02691	5.00491
3.02691	4.7105
3.02691	4.61237
2.69058	4.51423
2.35426	4.41609
2.01794	4.31796
2.01794	4.31796
1.68161	4.02355
1.68161	3.92542
1.68161	3.82728
1.68161	3.72915
1.34529	3.43474
1.34529	3.14033
1.00897	2.84593
	2.55152
	2.35525
	2.15898
	1.86457
	1.57017
	0.785083

## Sheet: AF MODELLING
Time	1/q	Volume (V)	t/V	q	J	1/J	ln J	SQRT 1/J	1/J2
0.25	8.40807	0.0297333	8.40807	0.118933	4.5612	0.21924	1.51759	0.468231	0.0480664
0.5	8.48416	0.0589333	8.48416	0.117867	4.52029	0.221225	1.50858	0.470345	0.0489403
0.75	8.58124	0.0874	8.58124	0.116533	4.46916	0.223756	1.4972	0.473028	0.0500666
1	8.72093	0.114667	8.72093	0.114667	4.39757	0.227398	1.48105	0.476863	0.05171
1.25	8.97129	0.139333	8.97129	0.111467	4.27485	0.233926	1.45275	0.483659	0.0547216
1.5	9.1687	0.1636	9.1687	0.109067	4.18281	0.239074	1.43098	0.488952	0.0571564
1.75	9.32836	0.1876	9.32836	0.1072	4.11122	0.243237	1.41372	0.493191	0.0591642
2	9.35162	0.213867	9.35162	0.106933	4.10099	0.243844	1.41123	0.493805	0.0594597
2.25	9.3985	0.2394	9.3985	0.1064	4.08054	0.245066	1.40623	0.495041	0.0600572
2.5	9.84252	0.254	9.84252	0.1016	3.89645	0.256644	1.36007	0.5066	0.065866
2.75	10.0536	0.273533	10.0536	0.0994667	3.81464	0.262148	1.33885	0.512004	0.0687216
3	10.1078	0.2968	10.1078	0.0989333	3.79418	0.263561	1.33347	0.513382	0.0694646
3.25	10.1902	0.318933	10.1902	0.0981333	3.7635	0.26571	1.32535	0.515471	0.0706018
3.5	10.2459	0.3416	10.2459	0.0976	3.74305	0.267162	1.3199	0.516877	0.0713755
3.75	10.3022	0.364	10.3022	0.0970667	3.7226	0.26863	1.31442	0.518295	0.072162
4	10.3022	0.388267	10.3022	0.0970667	3.7226	0.26863	1.31442	0.518295	0.072162
4.25	12.0192	0.3536	12.0192	0.0832	3.1908	0.313401	1.16027	0.559823	0.0982205
4.5	12.1359	0.3708	12.1359	0.0824	3.16012	0.316444	1.15061	0.562534	0.100137
4.75	12.3355	0.385067	12.3355	0.0810667	3.10898	0.321649	1.13429	0.567141	0.103458
5	12.6689	0.394667	12.6689	0.0789333	3.02717	0.330342	1.10763	0.574754	0.109126
5.25	13.3452	0.3934	13.3452	0.0749333	2.87376	0.347976	1.05562	0.589895	0.121087
5.5	13.3452	0.412133	13.3452	0.0749333	2.87376	0.347976	1.05562	0.589895	0.121087
5.75	13.4409	0.4278	13.4409	0.0744	2.85331	0.35047	1.04848	0.592005	0.12283
6	13.4892	0.4448	13.4892	0.0741333	2.84308	0.351731	1.04489	0.593069	0.123715
6.25	13.587	0.46	13.587	0.0736	2.82263	0.35428	1.03767	0.595214	0.125514
6.5	13.6861	0.474933	13.6861	0.0730667	2.80217	0.356866	1.0304	0.597383	0.127353
6.75	13.6861	0.4932	13.6861	0.0730667	2.80217	0.356866	1.0304	0.597383	0.127353
7	13.6861	0.511467	13.6861	0.0730667	2.80217	0.356866	1.0304	0.597383	0.127353
7.25	13.6861	0.529733	13.6861	0.0730667	2.80217	0.356866	1.0304	0.597383	0.127353
7.5	13.8376	0.542	13.8376	0.0722667	2.77149	0.360816	1.01939	0.60068	0.130188
7.75	13.9925	0.553867	13.9925	0.0714667	2.74081	0.364855	1.00825	0.604033	0.133119
8	13.9925	0.571733	13.9925	0.0714667	2.74081	0.364855	1.00825	0.604033	0.133119
8.25	13.9925	0.5896	13.9925	0.0714667	2.74081	0.364855	1.00825	0.604033	0.133119
8.5	14.0449	0.6052	14.0449	0.0712	2.73058	0.366222	1.00452	0.605163	0.134118
8.75	14.0449	0.623	14.0449	0.0712	2.73058	0.366222	1.00452	0.605163	0.134118
9	14.0449	0.6408	14.0449	0.0712	2.73058	0.366222	1.00452	0.605163	0.134118
9.25	14.0977	0.656133	14.0977	0.0709333	2.72036	0.367599	1.00076	0.606299	0.135129
9.5	14.2045	0.6688	14.2045	0.0704	2.6999	0.370384	0.993216	0.608591	0.137184
9.75	14.2045	0.6864	14.2045	0.0704	2.6999	0.370384	0.993216	0.608591	0.137184
10	14.2586	0.701333	14.2586	0.0701333	2.68968	0.371792	0.989421	0.609747	0.138229
10.25	14.313	0.716133	14.313	0.0698667	2.67945	0.373211	0.985612	0.61091	0.139286
10.5	14.3678	0.7308	14.3678	0.0696	2.66922	0.374641	0.981788	0.612079	0.140356
10.75	14.5914	0.736733	14.5914	0.0685333	2.62832	0.380472	0.966343	0.616824	0.144759
11	14.7638	0.745067	14.7638	0.0677333	2.59764	0.384966	0.954601	0.620456	0.148198
11.25	14.7638	0.762	14.7638	0.0677333	2.59764	0.384966	0.954601	0.620456	0.148198
11.5	14.9402	0.769733	14.9402	0.0669333	2.56695	0.389567	0.94272	0.624153	0.151762
11.75	15	0.783333	15	0.0666667	2.55673	0.391125	0.938728	0.6254	0.152979
12	15.2439	0.7872	15.2439	0.0656	2.51582	0.397485	0.922599	0.630464	0.157994
12.25	15.4321	0.7938	15.4321	0.0648	2.48514	0.402392	0.910329	0.634344	0.161919
12.5	15.4321	0.81	15.4321	0.0648	2.48514	0.402392	0.910329	0.634344	0.161919
12.75	15.4959	0.8228	15.4959	0.0645333	2.47491	0.404055	0.906205	0.635653	0.16326
13	15.625	0.832	15.625	0.064	2.45446	0.407422	0.897906	0.638296	0.165993
13.25	15.8898	0.833867	15.8898	0.0629333	2.41355	0.414327	0.881099	0.643683	0.171667
13.5	16.2338	0.8316	16.2338	0.0616	2.36242	0.423295	0.859685	0.650612	0.179179
13.75	16.5198	0.832333	16.5198	0.0605333	2.32151	0.430754	0.842217	0.656319	0.185549
14	16.5929	0.843733	16.5929	0.0602667	2.31128	0.43266	0.837802	0.657769	0.187195
14.25	16.8161	0.8474	16.8161	0.0594667	2.2806	0.438481	0.824439	0.662179	0.192266
14.5	17.0455	0.850667	17.0455	0.0586667	2.24992	0.44446	0.810895	0.666679	0.197545
14.75	17.2018	0.857467	17.2018	0.0581333	2.22947	0.448538	0.801762	0.66973	0.201186
15	17.3611	0.864	17.3611	0.0576	2.20901	0.452691	0.792546	0.672823	0.204929
15.25	17.4419	0.874333	17.4419	0.0573333	2.19879	0.454797	0.787905	0.674386	0.20684
15.5	17.7725	0.872133	17.7725	0.0562667	2.15788	0.463418	0.769125	0.680748	0.214756
15.75	17.8571	0.882	17.8571	0.056	2.14765	0.465625	0.764375	0.682367	0.216807
16	17.9426	0.891733	17.9426	0.0557333	2.13742	0.467853	0.759601	0.683998	0.218886
16.25	17.9426	0.905667	17.9426	0.0557333	2.13742	0.467853	0.759601	0.683998	0.218886
16.5	18.1159	0.9108	18.1159	0.0552	2.11697	0.472373	0.749986	0.687294	0.223136
16.75	18.2039	0.920133	18.2039	0.0549333	2.10674	0.474666	0.745143	0.68896	0.225308
17	18.2927	0.929333	18.2927	0.0546667	2.09652	0.476982	0.740277	0.690639	0.227512
17.25	18.3824	0.9384	18.3824	0.0544	2.08629	0.47932	0.735387	0.692329	0.229748
17.5	18.5644	0.942667	18.5644	0.0538667	2.06584	0.484066	0.725535	0.695748	0.234319
17.75	18.6567	0.9514	18.6567	0.0536	2.05561	0.486474	0.720572	0.697477	0.236657
18	18.8442	0.9552	18.8442	0.0530667	2.03516	0.491363	0.710572	0.700973	0.241438
18.25	18.8442	0.968467	18.8442	0.0530667	2.03516	0.491363	0.710572	0.700973	0.241438
18.5	19.0355	0.971867	19.0355	0.0525333	2.0147	0.496352	0.700471	0.704522	0.246365
18.75	19.2308	0.975	19.2308	0.052	1.99425	0.501442	0.690267	0.708126	0.251444
19	19.4301	0.977867	19.4301	0.0514667	1.97379	0.506639	0.679957	0.711786	0.256683
19.25	19.4301	0.990733	19.4301	0.0514667	1.97379	0.506639	0.679957	0.711786	0.256683
19.5	19.4301	1.0036	19.4301	0.0514667	1.97379	0.506639	0.679957	0.711786	0.256683
19.75	19.6335	1.00593	19.6335	0.0509333	1.95334	0.511944	0.669541	0.715502	0.262086
20	19.6335	1.01867	19.6335	0.0509333	1.95334	0.511944	0.669541	0.715502	0.262086
20.25	19.9468	1.0152	19.9468	0.0501333	1.92266	0.520113	0.653709	0.721189	0.270518
20.5	19.9468	1.02773	19.9468	0.0501333	1.92266	0.520113	0.653709	0.721189	0.270518
20.75	20.0535	1.03473	20.0535	0.0498667	1.91243	0.522894	0.648376	0.723114	0.273419
21	20.2703	1.036	20.2703	0.0493333	1.89198	0.528547	0.637623	0.727013	0.279362
21.25	20.2703	1.04833	20.2703	0.0493333	1.89198	0.528547	0.637623	0.727013	0.279362
21.5	20.4918	1.0492	20.4918	0.0488	1.87152	0.534324	0.626753	0.730975	0.285502
21.75	20.6044	1.0556	20.6044	0.0485333	1.8613	0.53726	0.621274	0.73298	0.288648
22	20.6044	1.06773	20.6044	0.0485333	1.8613	0.53726	0.621274	0.73298	0.288648
22.25	20.8333	1.068	20.8333	0.048	1.84084	0.543229	0.610224	0.737041	0.295098
22.5	20.9497	1.074	20.9497	0.0477333	1.83062	0.546264	0.604653	0.739097	0.298404
22.75	21.1864	1.0738	21.1864	0.0472	1.81016	0.552436	0.593417	0.743261	0.305186
23	21.4286	1.07333	21.4286	0.0466667	1.78971	0.55875	0.582053	0.747496	0.312202
23.25	21.4286	1.085	21.4286	0.0466667	1.78971	0.55875	0.582053	0.747496	0.312202
23.5	21.5517	1.0904	21.5517	0.0464	1.77948	0.561961	0.576322	0.749641	0.3158
23.75	21.5517	1.102	21.5517	0.0464	1.77948	0.561961	0.576322	0.749641	0.3158
24	21.5517	1.1136	21.5517	0.0464	1.77948	0.561961	0.576322	0.749641	0.3158
24.25	21.8023	1.11227	21.8023	0.0458667	1.75903	0.568496	0.564762	0.753986	0.323187
24.5	22.3214	1.0976	22.3214	0.0448	1.71812	0.582031	0.541231	0.76291	0.33876
24.75	22.3214	1.1088	22.3214	0.0448	1.71812	0.582031	0.541231	0.76291	0.33876
25	22.4551	1.11333	22.4551	0.0445333	1.70789	0.585516	0.535261	0.76519	0.34283
25.25	22.4551	1.12447	22.4551	0.0445333	1.70789	0.585516	0.535261	0.76519	0.34283
25.5	22.7273	1.122	22.7273	0.044	1.68744	0.592614	0.523213	0.769814	0.351191
25.75	22.8659	1.12613	22.8659	0.0437333	1.67721	0.596227	0.517134	0.772157	0.355487
26	22.8659	1.13707	22.8659	0.0437333	1.67721	0.596227	0.517134	0.772157	0.355487
26.25	23.0061	1.141	23.0061	0.0434667	1.66699	0.599885	0.511017	0.774522	0.359862
26.5	23.0061	1.15187	23.0061	0.0434667	1.66699	0.599885	0.511017	0.774522	0.359862
26.75	23.1481	1.1556	23.1481	0.0432	1.65676	0.603588	0.504863	0.776909	0.364318
27	23.1481	1.1664	23.1481	0.0432	1.65676	0.603588	0.504863	0.776909	0.364318
27.25	23.2919	1.16993	23.2919	0.0429333	1.64653	0.607337	0.498672	0.779318	0.368858
27.5	23.5849	1.166	23.5849	0.0424	1.62608	0.614976	0.486171	0.784204	0.378196
27.75	23.5849	1.1766	23.5849	0.0424	1.62608	0.614976	0.486171	0.784204	0.378196
28	24.1935	1.15733	24.1935	0.0413333	1.58517	0.630847	0.460692	0.794259	0.397968
28.25	24.3506	1.16013	24.3506	0.0410667	1.57494	0.634943	0.45422	0.796833	0.403153
28.5	25	1.14	25	0.04	1.53404	0.651875	0.427902	0.807388	0.424941
28.75	25	1.15	25	0.04	1.53404	0.651875	0.427902	0.807388	0.424941
29	25.6849	1.12907	25.6849	0.0389333	1.49313	0.669735	0.400874	0.818373	0.448544
29.25	26.2238	1.1154	26.2238	0.0381333	1.46245	0.683785	0.380112	0.826913	0.467562
29.5	26.5957	1.1092	26.5957	0.0376	1.44199	0.693484	0.366027	0.832757	0.48092
29.75	27.5735	1.07893	27.5735	0.0362667	1.39086	0.71898	0.329922	0.847927	0.516932
30	28.4091	1.056	28.4091	0.0352	1.34995	0.740767	0.300069	0.860678	0.548736
30.25	29.7619	1.0164	29.7619	0.0336	1.28859	0.776042	0.253549	0.880932	0.602241
30.5	30.9917	0.984133	30.9917	0.0322667	1.23746	0.80811	0.213058	0.898949	0.653041
30.75	31.5126	0.9758	31.5126	0.0317333	1.217	0.821691	0.196391	0.906472	0.675176
31	32.6087	0.950667	32.6087	0.0306667	1.17609	0.850272	0.162199	0.922102	0.722962
31.25	32.8947	0.95	32.8947	0.0304	1.16587	0.85773	0.153466	0.926137	0.735701
31.5	32.8947	0.9576	32.8947	0.0304	1.16587	0.85773	0.153466	0.926137	0.735701
31.75	34.0909	0.931333	34.0909	0.0293333	1.12496	0.88892	0.117748	0.942826	0.79018
32	35.0467	0.913067	35.0467	0.0285333	1.09428	0.913843	0.090096	0.955952	0.83511
32.25	36.0577	0.8944	36.0577	0.0277333	1.0636	0.940204	0.0616581	0.969641	0.883984
32.5	36.7647	0.884	36.7647	0.0272	1.04314	0.95864	0.04224	0.979101	0.91899
32.75	37.5	0.873333	37.5	0.0266667	1.02269	0.977813	0.0224373	0.988844	0.956117
33	39.0625	0.8448	39.0625	0.0256	0.981783	1.01855	-0.0183846	1.00923	1.03745
33.25	39.8936	0.833467	39.8936	0.0250667	0.961329	1.04023	-0.0394381	1.01991	1.08207
33.5	39.8936	0.839733	39.8936	0.0250667	0.961329	1.04023	-0.0394381	1.01991	1.08207
33.75	43.1034	0.783	43.1034	0.0232	0.889741	1.12392	-0.116825	1.06015	1.2632
34	46.2963	0.7344	46.2963	0.0216	0.82838	1.20718	-0.188284	1.09872	1.45727
34.25	48.7013	0.703267	48.7013	0.0205333	0.787472	1.26989	-0.238927	1.12689	1.61261
34.5	50.6757	0.6808	50.6757	0.0197333	0.756791	1.32137	-0.278668	1.14951	1.74601
34.75	51.3699	0.676467	51.3699	0.0194667	0.746564	1.33947	-0.292273	1.15735	1.79418
35	52.0833	0.672	52.0833	0.0192	0.736337	1.35807	-0.306067	1.16536	1.84436
35.25	52.0833	0.6768	52.0833	0.0192	0.736337	1.35807	-0.306067	1.16536	1.84436
35.5	52.8169	0.672133	52.8169	0.0189333	0.726111	1.3772	-0.320053	1.17354	1.89668
35.75	55.1471	0.648267	55.1471	0.0181333	0.69543	1.43796	-0.363225	1.19915	2.06773
36	55.9701	0.6432	55.9701	0.0178667	0.685203	1.45942	-0.37804	1.20807	2.12991
36.25	56.8182	0.638	56.8182	0.0176	0.674976	1.48153	-0.393078	1.21718	2.19494
36.5	56.8182	0.6424	56.8182	0.0176	0.674976	1.48153	-0.393078	1.21718	2.19494
36.75	57.6923	0.637	57.6923	0.0173333	0.664749	1.50433	-0.408346	1.22651	2.263
37	58.5938	0.631467	58.5938	0.0170667	0.654522	1.52783	-0.42385	1.23606	2.33427
37.25	59.5238	0.6258	59.5238	0.0168	0.644295	1.55208	-0.439598	1.24583	2.40896
37.5	59.5238	0.63	59.5238	0.0168	0.644295	1.55208	-0.439598	1.24583	2.40896
37.75	61.4754	0.614067	61.4754	0.0162667	0.623841	1.60297	-0.471859	1.26609	2.56952
38	63.5593	0.597867	63.5593	0.0157333	0.603388	1.65731	-0.505195	1.28737	2.74667
38.25	64.6552	0.5916	64.6552	0.0154667	0.593161	1.68588	-0.52229	1.29842	2.8422
38.5	65.7895	0.5852	65.7895	0.0152	0.582934	1.71546	-0.539682	1.30976	2.9428
38.75	68.1818	0.568333	68.1818	0.0146667	0.56248	1.77784	-0.5754	1.33336	3.16072
39	69.4444	0.5616	69.4444	0.0144	0.552253	1.81076	-0.593749	1.34565	3.27887
39.25	70.7547	0.554733	70.7547	0.0141333	0.542026	1.84493	-0.612441	1.35828	3.40376
39.5	70.7547	0.558267	70.7547	0.0141333	0.542026	1.84493	-0.612441	1.35828	3.40376
39.75	73.5294	0.5406	73.5294	0.0136	0.521572	1.91728	-0.650907	1.38466	3.67596
40	79.7872	0.501333	79.7872	0.0125333	0.480665	2.08045	-0.732585	1.44238	4.32828
40.25	79.7872	0.504467	79.7872	0.0125333	0.480665	2.08045	-0.732585	1.44238	4.32828
40.5	79.7872	0.5076	79.7872	0.0125333	0.480665	2.08045	-0.732585	1.44238	4.32828
40.75	81.5217	0.499867	81.5217	0.0122667	0.470438	2.12568	-0.754091	1.45797	4.51851
41	83.3333	0.492	83.3333	0.012	0.460211	2.17292	-0.77607	1.47408	4.72157
41.25	85.2273	0.484	85.2273	0.0117333	0.449984	2.2223	-0.798543	1.49074	4.93862
41.5	87.2093	0.475867	87.2093	0.0114667	0.439757	2.27398	-0.821533	1.50797	5.171
41.75	87.2093	0.478733	87.2093	0.0114667	0.439757	2.27398	-0.821533	1.50797	5.171
42	89.2857	0.4704	89.2857	0.0112	0.42953	2.32813	-0.845063	1.52582	5.42017
42.25	91.4634	0.461933	91.4634	0.0109333	0.419303	2.38491	-0.869161	1.54431	5.68779
42.5	91.4634	0.464667	91.4634	0.0109333	0.419303	2.38491	-0.869161	1.54431	5.68779
42.75	91.4634	0.4674	91.4634	0.0109333	0.419303	2.38491	-0.869161	1.54431	5.68779
43	96.1538	0.4472	96.1538	0.0104	0.398849	2.50721	-0.919171	1.58342	6.28611
43.25	98.6842	0.438267	98.6842	0.0101333	0.388623	2.57319	-0.945147	1.60412	6.62131
43.5	110.294	0.3944	110.294	0.00906667	0.347715	2.87592	-1.05637	1.69585	8.27091
43.75	110.294	0.396667	110.294	0.00906667	0.347715	2.87592	-1.05637	1.69585	8.27091
44	110.294	0.398933	110.294	0.00906667	0.347715	2.87592	-1.05637	1.69585	8.27091
44.25	117.188	0.3776	117.188	0.00853333	0.327261	3.05566	-1.117	1.74805	9.33708
44.5	120.968	0.367867	120.968	0.00826667	0.317034	3.15423	-1.14875	1.77602	9.94919
44.75	120.968	0.369933	120.968	0.00826667	0.317034	3.15423	-1.14875	1.77602	9.94919
45	125	0.36	125	0.008	0.306807	3.25938	-1.18154	1.80537	10.6235
45.25	129.31	0.349933	129.31	0.00773333	0.29658	3.37177	-1.21544	1.83624	11.3688
45.5	129.31	0.351867	129.31	0.00773333	0.29658	3.37177	-1.21544	1.83624	11.3688
45.75	129.31	0.3538	129.31	0.00773333	0.29658	3.37177	-1.21544	1.83624	11.3688
46	144.231	0.318933	144.231	0.00693333	0.2659	3.76082	-1.32464	1.93928	14.1437
46.25	144.231	0.320667	144.231	0.00693333	0.2659	3.76082	-1.32464	1.93928	14.1437
46.5	156.25	0.2976	156.25	0.0064	0.245446	4.07422	-1.40468	2.01847	16.5993
46.75	163.043	0.286733	163.043	0.00613333	0.235219	4.25136	-1.44724	2.06188	18.0741
47	170.455	0.275733	170.455	0.00586667	0.224992	4.4446	-1.49169	2.10822	19.7545
47.25	178.571	0.2646	178.571	0.0056	0.214765	4.65625	-1.53821	2.15783	21.6807
47.5	197.368	0.240667	197.368	0.00506667	0.194311	5.14638	-1.63829	2.26856	26.4852
47.75	208.333	0.2292	208.333	0.0048	0.184084	5.43229	-1.69236	2.33073	29.5098
48	220.588	0.2176	220.588	0.00453333	0.173857	5.75184	-1.74952	2.3983	33.0836
48.25	220.588	0.218733	220.588	0.00453333	0.173857	5.75184	-1.74952	2.3983	33.0836
48.5	250	0.194	250	0.004	0.153404	6.51875	-1.87468	2.55318	42.4941
48.75	192.308	0.2535	192.308	0.0052	0.199425	5.01442	-1.61232	2.23929	25.1444
49	192.308	0.2548	192.308	0.0052	0.199425	5.01442	-1.61232	2.23929	25.1444
49.25	192.308	0.2561	192.308	0.0052	0.199425	5.01442	-1.61232	2.23929	25.1444
49.5	208.333	0.2376	208.333	0.0048	0.184084	5.43229	-1.69236	2.33073	29.5098
49.75	208.333	0.2388	208.333	0.0048	0.184084	5.43229	-1.69236	2.33073	29.5098
50	227.273	0.22	227.273	0.0044	0.168744	5.92614	-1.77937	2.43437	35.1191
50.25	227.273	0.2211	227.273	0.0044	0.168744	5.92614	-1.77937	2.43437	35.1191
50.5	227.273	0.2222	227.273	0.0044	0.168744	5.92614	-1.77937	2.43437	35.1191
50.75	227.273	0.2233	227.273	0.0044	0.168744	5.92614	-1.77937	2.43437	35.1191
51	227.273	0.2244	227.273	0.0044	0.168744	5.92614	-1.77937	2.43437	35.1191
51.25	227.273	0.2255	227.273	0.0044	0.168744	5.92614	-1.77937	2.43437	35.1191
51.5	227.273	0.2266	227.273	0.0044	0.168744	5.92614	-1.77937	2.43437	35.1191
51.75	227.273	0.2277	227.273	0.0044	0.168744	5.92614	-1.77937	2.43437	35.1191
52	227.273	0.2288	227.273	0.0044	0.168744	5.92614	-1.77937	2.43437	35.1191
52.25	227.273	0.2299	227.273	0.0044	0.168744	5.92614	-1.77937	2.43437	35.1191
52.5	227.273	0.231	227.273	0.0044	0.168744	5.92614	-1.77937	2.43437	35.1191
52.75	277.778	0.1899	277.778	0.0036	0.138063	7.24306	-1.98004	2.69129	52.4619
53	277.778	0.1908	277.778	0.0036	0.138063	7.24306	-1.98004	2.69129	52.4619
53.25	277.778	0.1917	277.778	0.0036	0.138063	7.24306	-1.98004	2.69129	52.4619
53.5	277.778	0.1926	277.778	0.0036	0.138063	7.24306	-1.98004	2.69129	52.4619
53.75	312.5	0.172	312.5	0.0032	0.122723	8.14844	-2.09783	2.85455	66.397
54	357.143	0.1512	357.143	0.0028	0.107383	9.3125	-2.23136	3.05164	86.7227
54.25	416.667	0.1302	416.667	0.0024	0.0920422	10.8646	-2.38551	3.29615	118.039
54.5	416.667	0.1308	416.667	0.0024	0.0920422	10.8646	-2.38551	3.29615	118.039
54.75	500	0.1095	500	0.002	0.0767018	13.0375	-2.56783	3.61075	169.976
55	500	0.11	500	0.002	0.0767018	13.0375	-2.56783	3.61075	169.976
55.25	500	0.1105	500	0.002	0.0767018	13.0375	-2.56783	3.61075	169.976
55.5	500	0.111	500	0.002	0.0767018	13.0375	-2.56783	3.61075	169.976
55.75	625	0.0892	625	0.0016	0.0613615	16.2969	-2.79097	4.03694	265.588
56	625	0.0896	625	0.0016	0.0613615	16.2969	-2.79097	4.03694	265.588

[truncated: 5 more sheets: HFCW MODELLING, AF Plots, HFCW Plots, AF (In hours), HFCW (In hours)]
