# Supplementary material for: Moistube irrigation fouling due to anaerobic filtered effluent (AF) and horizontal flow constructed wetland (HFCW) effluent
Source: Sci Rep. 2021 Mar 29;11:7124. doi: 10.1038/s41598-021-86737-7 (PMC8007708; doi:10.1038/s41598-021-86737-7)
Supplement: Supplementary file 3 — Supplementary Information 3. [file 41598_2021_86737_MOESM3_ESM.xlsx]

## Sheet: Relative Discharge
Time	AF	HCFW
15	100	100
30	107.209	115.257
45	111.628	114.096
60	103.721	118.408
75	108.372	145.439
90	107.442	114.594
105	113.023	119.071
120	121.395	134.826
135	109.535	138.972
150	117.907	116.418
165	92.093	154.726
180	103.023	163.35
195	103.721	61.6915
210	99.5349	93.864
225	107.674	65.0083
240	97.6744	50.2488
255	102.093	58.7065
270	30.6977	68.325
285	28.6047	53.7313
300	33.2558	51.4096
315	33.4884	54.7264
330	35.3488	60.3648
345	36.0465	61.6915
360	36.2791	56.3847
375	38.6047	56.3847
390	39.5349	62.5207
405	38.3721	64.3449
420	36.5116	73.466
435	48.1395	79.9337
450	39.0698	69.4859
465	48.1395	68.9884
480	43.7209	69.6517
495	43.0233	69.1542
510	44.8837	70.8126
525	42.3256	52.5705
540	48.1395	66.8325
555	45.814	59.0381
570	40.6977	67.33
585	52.5581	54.2289
600	52.7907	62.1891
615	52.093	62.8524
630	50.9302	64.3449
645	47.2093	66.9983
660	46.7442	66.8325
675	56.5116	64.8425
690	49.5349	65.6716
705	46.5116	64.0133
720	50.2326	67.6617
735	53.4884	54.5605
750	51.1628	54.3947
765	53.0233	54.8922
780	53.9535	55.3897
795	32.3256	56.0531
810	41.8605	54.063
825	41.6279	51.5755
840	36.5116	40.1327
855	41.8605	50.4146
870	40.4651	64.5108
885	43.9535	64.3449
900	45.814	63.6816
915	44.8837	60.199
930	38.1395	62.3549
945	48.1395	62.3549
960	48.6047	61.3599
975	73.7209	63.3499
990	52.5581	63.1841
1005	61.6279	68.9884
1020	53.4884	48.5904
1035	53.2558	47.7612
1050	52.5581	69.4859
1065	66.0465	71.8076
1080	49.3023	66.335
1095	51.6279	71.1443
1110	41.8605	71.8076
1125	50.4651	65.1741
1140	49.5349	68.325
1155	47.907	68.9884
1170	49.5349	63.1841
1185	57.907	65.34
1200	56.9767	62.6866
1215	55.1163	66.1692
1230	54.4186	61.5257
1245	54.6512	64.0133
1260	52.7907	56.2189
1275	55.3488	56.3847
1290	54.8837	55.5556
1305	55.814	55.3897
1320	64.6512	57.0481
1335	60.4651	56.7164
1350	58.3721	56.3847
1365	59.3023	51.9071
1380	56.7442	51.7413
1395	52.3256	51.5755
1410	51.3953	51.4096
1425	51.8605	51.0779
1440	51.1628	49.4196
1455	56.7442	50.5804
1470	57.4419	50.4146
1485	57.4419	49.0879
1500	56.2791	49.5854
1515	58.6047	24.2123
1530	60.6977	48.4245
1545	57.907	49.9171
1560	59.7674	47.7612
1575	59.3023	47.0978
1590	67.4419	46.4345
1605	56.2791	46.6003
1620	47.6744	46.2687
1635	44.186	46.1028
1650	49.3023	44.6103
1665	54.4186	44.1128
1680	50.9302	42.7861
1695	51.6279	41.9569
1710	52.093	40.1327
1725	51.3953	39.9668
1740	50.9302	48.7562
1755	51.6279	49.7512
1770	48.3721	46.4345
1785	51.1628	49.0879
1800	56.2791	54.063
1815	38.6047	36.3184
1830	38.6047	37.3134
1845	30	25.2073
1860	34.6512	31.5091
1875	31.3953	27.6949
1890	27.6744	23.2172
1905	25.814	21.8905
1920	30.2326	28.3582
1935	29.3023	27.1973
1950	32.3256	31.8408
1965	30.9302	28.3582
1980	26.7442	25.7048
1995	30.4651	27.529
2010	28.3721	26.8657
2025	30	27.3632
2040	11.8605	27.0315
2055	12.7907	26.534
2070	8.60465	27.8607
2085	7.44186	26.6998
2100	7.44186	16.5837
2115	10.4651	11.4428
2130	9.30233	9.95025
2145	9.30233	9.95025
2160	10.9302	11.7745
2175	11.6279	12.4378
2190	10.9302	11.6086
2205	16.5116	18.2421
2220	14.4186	16.5837
2235	12.7907	14.262
2250	13.4884	14.5937
2265	17.6744	18.5738
2280	13.9535	15.4229
2295	15.5814	16.9154
2310	12.7907	14.7595
2325	14.4186	16.5837
2340	12.7907	13.9303
2355	14.186	16.0862
2370	14.8837	16.5837
2385	17.2093	18.2421
2400	16.9767	18.7396
2415	15.1163	16.2521
2430	15.3488	16.7496
2445	13.7209	14.7595
2460	11.8605	12.9353
2475	6.97674	7.9602
2490	7.67442	8.45771
2505	8.37209	9.12106
2520	6.97674	7.9602
2535	4.88372	9.2869
2550	3.95349	24.7098
2565	6.04651	5.14096
2580	6.74419	5.63847
2595	6.27907	5.47264
2610	3.48837	5.97015
2625	5.34884	4.31177
2640	4.4186	5.3068
2655	3.25581	4.80929
2670	2.7907	4.47761
2685	3.02326	4.97512
2700	14.186	14.4279
2715	14.6512	14.9254
2730	14.4186	14.9254
2745	13.2558	15.4229
2760	11.8605	14.9254
2775	11.8605	17.2471
2790	11.8605	19.5688
2805	9.53488	18.2421
2820	10.4651	18.0763
2835	10.9302	17.2471
2850	11.1628	16.5837
2865	10.4651	14.7595
2880	11.3953	15.257
2895	10	14.262
2910	2.7907	12.4378
2925	2.32558	10.6136
2940	2.7907	10.1161
2955	3.48837	8.78939
2970	4.88372	10.4478
2985	2.7907	11.4428
3000	3.48837	10.7794
3015	2.55814	10.7794
3030	3.02326	11.9403
3045	1.86047	10.9453
3060	2.09302	11.1111
3075	3.48837	10.1161
3090	1.62791	10.4478
3105	3.72093	10.2819
3120	3.48837	9.78441
3135	4.4186	11.2769
3150	3.72093	11.1111
3165	2.7907	10.9453
3180	3.02326	11.4428
3195	3.95349	11.2769
3210	4.18605	10.1161
3225	4.4186	9.78441
3240	3.95349	10.2819
3255	3.72093	10.2819
3270	4.88372	11.1111
3285	5.5814	11.6086
3300	3.72093	11.2769
3315	3.48837	10.2819
3330	2.7907	10.6136
3345	4.4186	9.45274
3360	3.02326	9.78441
3375	3.25581	9.45274
3390		7.9602
3405		7.9602
3420		8.45771
3435		7.9602
3450		7.9602
3465		8.12604
